# Supplementary material for: Insights Into the Species-Specific Microbiota of Greenideinae (Hemiptera: Aphididae) With Evidence of Phylosymbiosis
Source: Front Microbiol. 2022 Feb 22;13:828170. doi: 10.3389/fmicb.2022.828170 (PMC8901875; doi:10.3389/fmicb.2022.828170)
Supplement: Supplementary file 1 [file Table_1.XLS]

## Sheet: a. bacterial OTUs
Supplementary Table 2 OTU tables of bacterial (a), symbiont (b) and secondary symbiont communities (c).
OTU_ID	Taxonomy	13361	14405	14417	14421	14537	14560	14712	14805	15381	17387	18104	18324	18382	18502	18508	18510	18513	18614	18892	18913	19242	19258	19521	20530	20811	20858	20938	21845	21856	21910	21996	22101	22152	22155	23101	23104	23754	24067	24859	25613	25807	26029	26270	26275	26510	26515	26742	26906
OTU_68	k: Bacteria, p: Actinobacteria, c: Rubrobacteria, o: Rubrobacterales, f: Rubrobacteriaceae, g: Rubrobacter	0	0	0	0	0	7	0	0	0	0	0	0	2	0	0	0	0	0	0	0	0	1	0	0	0	2	0	0	0	1	0	1	0	0	2	10	0	0	0	7	0	0	0	2	0	0	7	0
OTU_122	k: Bacteria, p: Actinobacteria, c: unidentified_Actinobacteria, o: Bifidobacteriales, f: Bifidobacteriaceae, g: Bifidobacterium	0	0	0	0	0	15	0	0	0	0	0	0	14	0	0	0	0	0	0	0	0	0	0	0	0	0	0	0	0	22	3	0	0	0	3	33	0	0	0	17	0	17	0	9	0	0	6	0
OTU_114	k: Bacteria, p: Actinobacteria, c: unidentified_Actinobacteria, o: Bifidobacteriales, f: Bifidobacteriaceae, g: Bifidobacterium, s: Bifidobacterium_pseudocatenulatum	0	0	0	0	0	5	0	0	0	0	0	0	12	0	0	0	0	0	0	0	0	0	0	0	0	5	0	0	0	52	5	5	0	0	12	66	1	0	2	32	0	9	0	4	0	0	13	0
OTU_113	k: Bacteria, p: Bacteroidetes, c: Bacteroidia, o: Bacteroidales, f: Bacteroidaceae, g: Bacteroides, s: Bacteroides_uniformis	0	0	0	0	0	3	0	0	0	0	0	0	1	0	0	0	0	0	0	0	0	0	0	0	0	5	0	0	0	1	0	3	0	0	0	8	0	0	1	0	0	0	1	1	0	0	0	0
OTU_116	k: Bacteria, p: Bacteroidetes, c: Bacteroidia, o: Bacteroidales, f: Bacteroidaceae, g: Bacteroides, s: Bacteroides_vulgatus	0	0	0	0	0	10	0	0	1	0	0	0	11	0	0	10	0	0	0	0	0	1	0	0	0	1	0	0	0	0	0	1	0	0	0	1	0	0	1	0	0	0	3	8	0	0	0	0
OTU_76	k: Bacteria, p: Bacteroidetes, c: Bacteroidia, o: Bacteroidales, f: Prevotellaceae, g: Prevotella_9	0	0	0	1	0	1	0	0	1	3	0	0	1	0	0	33	0	0	0	0	0	3	0	0	2	0	0	1	0	0	0	1	0	0	0	9	0	0	0	1	0	0	2	1	3	0	2	0
OTU_13	k: Bacteria, p: Bacteroidetes, c: Flavobacteriia, o: Flavobacteriales, f: Blattabacteriaceae	0	0	0	0	0	0	0	0	0	0	0	0	0	0	0	0	0	3	2	0	3	0	2	797	0	0	2	0	0	0	0	0	1	2	0	0	0	2	0	0	21	1	0	0	18	0	0	0
OTU_49	k: Bacteria, p: Deinococcus-Thermus, c: Deinococci, o: Thermales, f: Thermaceae, g: Meiothermus, s: Meiothermus_silvanus	0	0	0	0	2	0	0	0	0	2	1	2	1	3	4	0	2	1	0	1	0	2	0	0	0	1	0	0	1	1	0	1	0	0	3	2	0	0	1	2	1	3	8	5	0	1	1	4
OTU_35	k: Bacteria, p: Firmicutes, c: Bacilli, o: Bacillales, f: Bacillaceae	0	0	0	0	0	29	0	0	0	0	0	0	5	0	0	0	0	0	0	0	0	0	0	0	0	6	0	0	0	2	0	15	0	0	5	26	0	0	4	25	0	0	0	35	0	0	3	0
OTU_95	k: Bacteria, p: Firmicutes, c: Bacilli, o: Lactobacillales, f: Lactobacillaceae, g: Lactobacillus, s: Lactobacillus_johnsonii	0	0	0	0	0	0	0	0	1	0	0	0	0	0	0	0	0	1	2	0	1	0	0	1	0	0	1	0	0	0	0	0	0	0	1	1	0	0	0	1	0	1	0	0	0	20	0	0
OTU_79	k: Bacteria, p: Firmicutes, c: Bacilli, o: Lactobacillales, f: Lactobacillaceae, g: Lactobacillus, s: Lactobacillus_murinus	2	2	0	3	1	0	2	4	1	2	0	0	0	3	0	6	0	3	5	0	2	0	0	4	0	1	3	0	1	0	0	0	0	0	0	2	0	0	0	0	0	1	5	0	0	78	0	6
OTU_70	k: Bacteria, p: Firmicutes, c: Bacilli, o: Lactobacillales, f: Streptococcaceae, g: Streptococcus	1	1	0	0	6	0	0	3	0	6	4	5	9	9	135	4	13	5	2	0	0	1	1	1	0	1	0	0	4	0	1	1	0	47	1	9	0	0	3	8	0	15	10	4	0	20	1	2
OTU_107	k: Bacteria, p: Firmicutes, c: Clostridia, o: Clostridiales, f: Clostridiaceae_1, g: Clostridium_sensu_stricto_1	0	0	0	0	0	1	0	0	0	1	1	0	3	1	0	22	1	0	1	0	0	0	0	1	0	1	1	0	5	0	0	2	0	7	2	0	0	0	0	0	0	1	23	0	0	0	1	0
OTU_63	k: Bacteria, p: Firmicutes, c: Clostridia, o: Clostridiales, f: Lachnospiraceae	17	19	0	20	14	0	17	1	19	0	1	0	0	0	0	1	0	18	18	0	21	0	2	19	0	0	21	0	0	0	0	0	0	0	0	0	0	0	0	0	0	0	0	0	1	611	0	9
OTU_62	k: Bacteria, p: Firmicutes, c: Clostridia, o: Clostridiales, f: Lachnospiraceae, g: [Eubacterium]_rectale_group	3	0	1	4	0	1	1	0	3	2	0	2	5	3	4	22	7	3	1	1	0	0	5	2	3	2	7	1	8	0	4	2	1	1	10	1	1	0	2	3	0	0	33	2	1	11	5	3
OTU_90	k: Bacteria, p: Firmicutes, c: Clostridia, o: Clostridiales, f: Lachnospiraceae, g: [Ruminococcus]_gnavus_group	2	2	0	2	1	4	1	0	1	0	0	0	14	0	0	1	0	2	1	0	1	2	0	2	1	11	3	0	0	7	1	9	0	0	1	9	1	0	8	7	0	0	16	8	0	67	2	0
OTU_103	k: Bacteria, p: Firmicutes, c: Clostridia, o: Clostridiales, f: Lachnospiraceae, g: Blautia	0	0	0	0	0	22	0	0	0	0	0	0	6	0	0	0	0	0	0	0	0	0	1	0	0	17	0	0	0	0	14	8	0	0	33	1	0	0	11	0	0	0	10	13	0	0	30	1
OTU_64	k: Bacteria, p: Firmicutes, c: Clostridia, o: Clostridiales, f: Lachnospiraceae, g: Blautia, s: Ruminococcus_sp._5_1_39BFAA	0	0	0	0	0	24	0	0	0	0	0	0	14	0	0	0	0	0	0	0	0	0	1	0	0	3	0	0	0	1	14	3	0	0	21	2	1	0	2	1	0	0	2	13	0	0	19	0
OTU_97	k: Bacteria, p: Firmicutes, c: Clostridia, o: Clostridiales, f: Lachnospiraceae, g: Fusicatenibacter	0	0	0	0	0	7	0	0	0	0	0	0	2	0	0	0	0	0	0	0	0	0	0	0	0	1	0	0	0	0	4	2	0	0	7	0	1	0	1	0	0	0	0	3	0	0	6	0
OTU_72	k: Bacteria, p: Firmicutes, c: Clostridia, o: Clostridiales, f: Peptostreptococcaceae, g: Romboutsia	1	1	0	0	1	1	0	1	0	1	0	0	2	4	0	1	5	1	0	0	0	0	1	1	0	3	2	0	2	2	1	1	0	0	4	2	1	0	1	2	0	1	14	1	1	8	4	0
OTU_86	k: Bacteria, p: Firmicutes, c: Clostridia, o: Clostridiales, f: Ruminococcaceae, g: Faecalibacterium	0	0	0	0	0	12	0	0	0	0	1	0	22	0	0	2	3	0	0	0	0	0	2	0	0	3	0	0	0	2	6	2	0	2	19	1	1	0	2	1	0	0	2	10	0	0	19	0
OTU_77	k: Bacteria, p: Firmicutes, c: Clostridia, o: Clostridiales, f: Ruminococcaceae, g: Ruminococcaceae_NK4A214_group	0	0	0	0	0	2	1	0	0	0	0	0	0	0	0	0	3	0	0	0	0	1	3	1	0	0	1	0	0	0	0	0	0	0	0	0	0	0	0	0	0	0	10	1	3	2	0	0
OTU_99	k: Bacteria, p: Firmicutes, c: Clostridia, o: Clostridiales, f: Ruminococcaceae, g: Ruminococcaceae_UCG-005	0	0	0	0	0	0	0	0	0	0	0	0	0	0	0	0	0	0	0	0	0	0	0	0	0	0	0	0	0	0	0	0	0	0	0	0	0	0	0	0	0	0	0	0	0	0	0	0
OTU_120	k: Bacteria, p: Firmicutes, c: Clostridia, o: Thermoanaerobacterales, f: Thermodesulfobiaceae, g: Coprothermobacter	0	0	0	0	0	0	0	0	0	0	0	0	0	0	0	0	0	0	0	0	0	0	0	0	0	0	0	0	0	0	0	0	0	0	0	0	0	0	0	0	0	0	0	0	0	0	0	0
OTU_101	k: Bacteria, p: Firmicutes, c: Erysipelotrichia, o: Erysipelotrichales, f: Erysipelotrichaceae	1	13	0	3	2	1	11	0	6	6	1	0	1	0	0	1	0	5	4	0	1	0	0	7	0	0	15	0	1	0	0	2	0	1	1	1	0	0	0	0	0	1	12	0	0	584	0	4
OTU_61	k: Bacteria, p: Fusobacteria, c: Fusobacteriia, o: Fusobacteriales, f: Fusobacteriaceae, g: Fusobacterium, s: Fusobacterium_mortiferum	0	0	0	0	0	0	0	0	0	0	0	0	0	1	0	0	0	0	0	0	0	0	5	0	0	0	0	0	0	0	0	0	0	0	0	0	0	0	0	0	0	3	0	1	0	0	0	0
OTU_73	k: Bacteria, p: Proteobacteria	0	0	0	0	0	73	0	0	0	0	0	0	6	0	0	0	1	0	0	0	0	0	0	0	0	1	0	0	0	0	0	0	0	0	3	1	0	0	0	34	0	0	0	23	0	0	679	0
OTU_1774	k: Bacteria, p: Proteobacteria, c: Alphaproteobacteria, o: Rickettsiales, f: Anaplasmataceae, g: Wolbachia	0	0	0	0	0	1	0	1	0	0	0	1	5	0	1	0	0	0	0	0	0	0	1	1	0	1	0	0	1	15	1	0	0	0	23	11	0	0	1	3	0	0	2	1	0	0	0	1
OTU_6400	k: Bacteria, p: Proteobacteria, c: Alphaproteobacteria, o: Rickettsiales, f: Anaplasmataceae, g: Wolbachia	0	2	2	0	2	4	0	1	4	4	10	22	27	3	2	0	0	2	1	2	3	8	7	1	2	1	0	3	17	48	12	1	0	0	33	63	30	1	13	7	11	1	9	3	4	1	4	4
OTU_44	k: Bacteria, p: Proteobacteria, c: Alphaproteobacteria, o: Rickettsiales, f: Anaplasmataceae, g: Wolbachia	5	20	0	15	18	0	19	2	5	1	2	0	0	17	12	0	5	19	5	0	10	0	1	7	5	0	18	4	1	0	0	0	0	0	0	0	0	0	0	0	0	243	9	0	6	1793	0	3
OTU_4	k: Bacteria, p: Proteobacteria, c: Alphaproteobacteria, o: Rickettsiales, f: Anaplasmataceae, g: Wolbachia	31	227	260	51	72	425	37	61	530	119	1317	3794	3113	64	267	52	62	108	23	356	102	1179	352	91	102	133	14	336	899	5452	1039	169	21	11	4094	8157	4027	36	834	576	1149	23	789	250	1563	33	434	404
OTU_6	k: Bacteria, p: Proteobacteria, c: Alphaproteobacteria, o: Rickettsiales, f: Rickettsiaceae, g: Rickettsia	10	133	123	170	58	2525	232	21092	439	261	23268	1570	276	1576	701	220	44	940	16	250	904	170	417	3336	753	1323	11	646	252	3226	12247	7134	25	89	687	1228	13798	46	1369	29853	4005	230	62	1123	117	6	1546	388
OTU_69	k: Bacteria, p: Proteobacteria, c: Deltaproteobacteria, o: Desulfovibrionales, f: Desulfovibrionaceae, g: Desulfovibrio	3	7	0	5	4	0	8	0	8	0	0	0	0	0	0	1	9	7	5	0	4	0	0	4	0	0	5	0	0	0	0	0	0	0	0	0	0	0	0	0	0	0	0	0	0	288	0	1
OTU_1255	k: Bacteria, p: Proteobacteria, c: Gammaproteobacteria	0	18	10	0	0	66	9	7	0	14	0	1	11	16	0	6	1	0	0	13	1	11	0	0	1	5	0	3	19	6	9	31	0	0	16	11	6	0	8	2	1	0	4	7	0	0	43	1
OTU_1451	k: Bacteria, p: Proteobacteria, c: Gammaproteobacteria	0	0	0	0	0	0	0	0	0	0	0	0	0	1	0	3	0	0	0	0	0	0	0	0	0	0	0	0	0	0	0	1	0	0	0	0	0	0	0	0	0	0	0	0	0	0	0	0
OTU_37	k: Bacteria, p: Proteobacteria, c: Gammaproteobacteria	0	0	0	0	0	0	0	0	0	0	0	0	0	0	0	0	0	0	0	0	0	0	0	0	0	0	0	0	0	0	0	0	0	0	0	0	0	0	0	0	0	0	0	0	0	0	0	0
OTU_426	k: Bacteria, p: Proteobacteria, c: Gammaproteobacteria, o: Enterobacteriales, f: Enterobacteriaceae	0	0	0	0	0	0	0	0	0	0	0	0	0	0	0	0	2	0	0	0	0	0	0	0	2	21	0	0	0	0	0	3	0	0	0	0	1	0	3	0	0	0	0	0	0	0	1	0
OTU_856	k: Bacteria, p: Proteobacteria, c: Gammaproteobacteria, o: Enterobacteriales, f: Enterobacteriaceae	0	0	0	0	0	0	0	0	0	0	0	0	0	0	0	0	0	0	0	0	0	0	0	0	0	4	0	0	0	0	0	0	0	0	0	0	0	0	1	0	0	0	0	0	0	0	0	0
OTU_1776	k: Bacteria, p: Proteobacteria, c: Gammaproteobacteria, o: Enterobacteriales, f: Enterobacteriaceae	0	0	0	0	0	0	0	0	0	0	0	0	0	0	0	0	0	0	0	0	0	0	0	0	0	0	0	0	0	0	0	0	0	0	0	0	0	0	0	0	0	0	0	0	0	0	0	0
OTU_561	k: Bacteria, p: Proteobacteria, c: Gammaproteobacteria, o: Enterobacteriales, f: Enterobacteriaceae	12	0	0	15	15	0	0	12	631	0	0	0	0	0	3	0	5	14	9	0	9	0	14	8	4	0	0	18	0	0	0	0	0	0	0	0	0	0	0	0	0	30	26	0	4	9	0	1
OTU_1663	k: Bacteria, p: Proteobacteria, c: Gammaproteobacteria, o: Enterobacteriales, f: Enterobacteriaceae	0	0	0	0	0	0	0	0	0	0	0	0	0	0	0	0	0	0	0	0	0	0	0	0	0	0	0	0	0	0	0	0	0	0	0	0	0	0	0	0	0	0	0	0	0	0	0	0
OTU_104	k: Bacteria, p: Proteobacteria, c: Gammaproteobacteria, o: Enterobacteriales, f: Enterobacteriaceae	0	0	0	0	0	2	0	1	1	7	0	1	0	0	0	7	7	1	1	0	1	0	1	0	0	2	0	0	1	2	224	2	0	6	183	2	2	0	1	1	2	1	2	1	0	1	220	0
OTU_3027	k: Bacteria, p: Proteobacteria, c: Gammaproteobacteria, o: Enterobacteriales, f: Enterobacteriaceae	0	0	0	0	0	0	0	0	0	0	0	0	0	0	0	0	0	0	0	0	0	0	0	0	0	0	0	0	0	0	0	0	0	0	0	0	0	0	0	0	0	0	0	0	0	0	0	0
OTU_879	k: Bacteria, p: Proteobacteria, c: Gammaproteobacteria, o: Enterobacteriales, f: Enterobacteriaceae	0	0	0	0	0	0	0	0	0	0	0	0	0	0	0	0	0	0	0	0	0	0	0	0	0	0	0	0	0	0	0	0	0	0	0	0	0	0	0	0	0	0	0	0	0	0	0	0
OTU_1578	k: Bacteria, p: Proteobacteria, c: Gammaproteobacteria, o: Enterobacteriales, f: Enterobacteriaceae	0	0	0	0	0	10	0	0	0	0	0	4	8	0	0	0	0	0	0	1	3	0	5	1	0	0	0	0	0	19	8	1	0	0	1	0	2	0	12	0	0	0	0	9	0	0	0	0
OTU_6532	k: Bacteria, p: Proteobacteria, c: Gammaproteobacteria, o: Enterobacteriales, f: Enterobacteriaceae	0	1	0	0	0	15	0	0	2	1	3	1	1	6	1	1	1	4	0	0	0	0	0	0	0	2	0	0	4	5	0	0	0	0	0	8	0	0	0	3	1	0	6	7	0	0	1	1
OTU_3647	k: Bacteria, p: Proteobacteria, c: Gammaproteobacteria, o: Enterobacteriales, f: Enterobacteriaceae	0	0	0	0	0	0	0	0	0	0	0	0	0	0	0	0	0	0	0	0	0	0	0	0	0	1	0	0	0	0	0	0	0	0	0	0	0	0	0	0	0	0	0	0	0	0	0	0
OTU_1476	k: Bacteria, p: Proteobacteria, c: Gammaproteobacteria, o: Enterobacteriales, f: Enterobacteriaceae	0	0	0	0	0	1	1	1	0	0	25	1	0	4	7	0	0	6	0	0	0	0	0	0	0	4	0	0	0	288	422	0	2	0	27	15	0	0	14	22	2	0	0	2	0	0	46	7
OTU_1587	k: Bacteria, p: Proteobacteria, c: Gammaproteobacteria, o: Enterobacteriales, f: Enterobacteriaceae	0	0	0	0	0	0	0	0	0	0	0	0	0	0	0	0	0	0	0	0	0	0	0	0	0	0	0	0	0	0	0	0	0	0	0	0	0	0	0	0	0	0	0	0	0	0	0	0
OTU_51	k: Bacteria, p: Proteobacteria, c: Gammaproteobacteria, o: Enterobacteriales, f: Enterobacteriaceae	108	0	12	41	71	0	0	1	60	12	7	2	0	5	17	4	1	39	40	9	34	14	91	26	1	0	22	4	23	0	0	0	53	81	0	0	14	156	0	0	0	133	357	0	3	8	0	143
OTU_440	k: Bacteria, p: Proteobacteria, c: Gammaproteobacteria, o: Enterobacteriales, f: Enterobacteriaceae	0	0	0	0	0	0	0	0	0	0	0	0	0	0	0	0	0	0	0	0	0	0	0	0	0	0	0	0	0	0	0	0	0	0	0	0	0	0	0	0	0	0	0	0	0	0	0	0
OTU_75	k: Bacteria, p: Proteobacteria, c: Gammaproteobacteria, o: Enterobacteriales, f: Enterobacteriaceae	0	0	0	0	0	34	3	3	0	6	7	301	11	0	0	0	1	0	0	0	4	0	24	3	6	0	0	0	0	34	36	0	0	0	0	0	225	0	27	0	76	0	1	27	3	0	0	0
OTU_6448	k: Bacteria, p: Proteobacteria, c: Gammaproteobacteria, o: Enterobacteriales, f: Enterobacteriaceae	0	4	1	0	0	5	5	3	0	2	2	1	1	1	0	1	0	0	0	0	0	1	0	0	0	1	0	0	0	1	1	5	0	0	2	2	2	0	1	0	4	0	0	0	1	0	3	0
OTU_419	k: Bacteria, p: Proteobacteria, c: Gammaproteobacteria, o: Enterobacteriales, f: Enterobacteriaceae	0	0	0	1	0	8	0	0	0	0	0	0	5	1	1	1	27	0	0	0	0	0	1	0	23	355	0	0	0	1	0	24	0	0	10	9	11	0	22	7	0	0	0	14	0	0	14	0
OTU_6732	k: Bacteria, p: Proteobacteria, c: Gammaproteobacteria, o: Enterobacteriales, f: Enterobacteriaceae	0	0	0	0	0	0	0	0	0	0	0	0	0	0	0	0	0	0	0	0	0	0	0	0	0	0	0	0	0	0	0	0	0	0	0	0	0	0	0	0	0	0	0	0	0	0	0	0
OTU_67	k: Bacteria, p: Proteobacteria, c: Gammaproteobacteria, o: Enterobacteriales, f: Enterobacteriaceae	0	0	0	0	0	0	0	0	0	0	0	0	0	0	0	0	0	0	0	0	0	0	0	0	0	0	0	0	0	0	0	0	0	0	0	0	0	0	0	0	0	0	0	0	0	0	0	0
OTU_58	k: Bacteria, p: Proteobacteria, c: Gammaproteobacteria, o: Enterobacteriales, f: Enterobacteriaceae	0	0	0	0	0	0	0	0	0	0	0	0	0	0	0	0	0	0	0	0	0	0	0	0	0	0	0	0	0	0	0	0	0	0	0	0	0	0	0	0	0	0	0	0	0	0	0	0
OTU_55	k: Bacteria, p: Proteobacteria, c: Gammaproteobacteria, o: Enterobacteriales, f: Enterobacteriaceae	0	0	0	0	0	18	0	0	0	0	0	0	34	0	0	0	0	0	0	0	0	0	0	0	0	0	0	0	0	0	0	44	0	0	48	42	0	0	1	0	0	0	0	0	0	0	0	0
OTU_59	k: Bacteria, p: Proteobacteria, c: Gammaproteobacteria, o: Enterobacteriales, f: Enterobacteriaceae	0	0	0	0	0	23	0	0	0	0	0	0	35	0	0	0	0	0	0	0	0	0	0	0	0	0	0	0	0	0	0	45	0	0	61	43	0	0	0	0	0	0	0	0	0	0	0	0
OTU_297	k: Bacteria, p: Proteobacteria, c: Gammaproteobacteria, o: Enterobacteriales, f: Enterobacteriaceae	1	21	12	2	0	0	1	2	5	1	100	5	0	11	15	2	4	8	0	18	1	9	0	0	7	84	2	36	32	648	748	5	0	0	41	26	7	0	53	54	5	7	2	10	6	1	67	8
OTU_3717	k: Bacteria, p: Proteobacteria, c: Gammaproteobacteria, o: Enterobacteriales, f: Enterobacteriaceae	0	0	0	0	0	12	0	0	1	0	1	13	16	0	0	0	1	0	0	0	10	0	10	1	2	1	0	0	0	61	48	0	0	0	1	0	16	0	55	1	2	0	1	11	2	0	0	0
OTU_52	k: Bacteria, p: Proteobacteria, c: Gammaproteobacteria, o: Enterobacteriales, f: Enterobacteriaceae	0	0	0	0	0	0	0	0	0	0	0	0	0	0	0	0	0	0	0	0	0	0	0	0	0	0	0	0	0	0	0	0	0	0	0	0	0	0	0	0	0	0	0	0	0	0	0	0
OTU_53	k: Bacteria, p: Proteobacteria, c: Gammaproteobacteria, o: Enterobacteriales, f: Enterobacteriaceae	0	0	0	0	0	0	0	0	0	0	0	0	0	0	0	0	0	0	0	0	0	0	0	0	0	0	0	0	0	0	0	0	0	0	0	0	0	0	0	0	0	0	0	0	0	0	0	0
OTU_479	k: Bacteria, p: Proteobacteria, c: Gammaproteobacteria, o: Enterobacteriales, f: Enterobacteriaceae	0	1	1	0	0	249	2	1	0	6	1	1	32	16	0	1	12	0	0	2	0	0	0	0	20	93	0	1	2	4	1	248	0	0	30	31	23	0	20	111	2	0	15	380	0	0	78	0
OTU_1375	k: Bacteria, p: Proteobacteria, c: Gammaproteobacteria, o: Enterobacteriales, f: Enterobacteriaceae	0	0	0	0	0	0	0	0	0	0	0	0	0	0	0	0	0	0	0	0	0	0	0	0	0	0	0	0	0	0	0	0	0	0	0	0	0	0	0	0	0	0	0	0	0	0	0	0
OTU_1597	k: Bacteria, p: Proteobacteria, c: Gammaproteobacteria, o: Enterobacteriales, f: Enterobacteriaceae	0	0	0	0	0	129	0	2	1	8	0	1	4	0	0	0	3	0	1	1	1	0	1	0	2	4	0	1	9	2	13	40	0	0	11	6	1	2	5	2	0	1	8	15	0	0	80	0
OTU_56	k: Bacteria, p: Proteobacteria, c: Gammaproteobacteria, o: Enterobacteriales, f: Enterobacteriaceae	0	0	0	0	0	0	0	0	0	0	0	0	0	0	0	0	0	0	0	0	0	0	0	0	0	0	0	0	0	0	0	0	0	0	0	0	0	0	0	0	0	0	0	0	0	0	0	0
OTU_54	k: Bacteria, p: Proteobacteria, c: Gammaproteobacteria, o: Enterobacteriales, f: Enterobacteriaceae	0	0	0	0	0	0	0	0	0	0	0	0	0	0	0	0	0	0	0	0	0	0	0	0	0	0	0	0	0	0	0	0	0	0	0	0	0	0	0	0	0	0	0	0	0	0	0	0
OTU_42	k: Bacteria, p: Proteobacteria, c: Gammaproteobacteria, o: Enterobacteriales, f: Enterobacteriaceae	0	0	0	0	0	3	13	11	1	16	22	19	0	5	0	1	46	1	0	0	0	0	354	0	48	0	0	0	0	0	3	0	0	0	4	1	5583	0	0	1	18	0	3	3	0	0	4	1
OTU_45	k: Bacteria, p: Proteobacteria, c: Gammaproteobacteria, o: Enterobacteriales, f: Enterobacteriaceae	0	0	0	0	0	82	0	0	0	0	0	0	94	0	0	0	0	0	0	0	0	0	0	0	0	0	0	0	0	1	0	107	0	0	160	133	0	0	0	1	0	0	0	0	0	0	0	0
OTU_620	k: Bacteria, p: Proteobacteria, c: Gammaproteobacteria, o: Enterobacteriales, f: Enterobacteriaceae	0	0	0	0	0	0	0	0	0	0	0	0	0	0	0	0	0	0	0	0	0	0	0	0	0	0	0	0	0	0	0	0	0	0	0	0	0	0	0	0	0	0	0	0	0	0	0	0
OTU_39	k: Bacteria, p: Proteobacteria, c: Gammaproteobacteria, o: Enterobacteriales, f: Enterobacteriaceae	0	0	0	0	0	37	3	0	2	0	0	0	52	0	0	0	3	0	0	0	0	0	0	0	11	0	0	0	0	91	86	74	0	0	3257	5021	8	0	22	29	0	0	0	0	0	0	33	0
OTU_6612	k: Bacteria, p: Proteobacteria, c: Gammaproteobacteria, o: Enterobacteriales, f: Enterobacteriaceae	107	193	5	146	126	0	105	0	75	0	0	0	0	0	79	0	74	54	38	6	38	5	0	60	60	0	147	8	5	0	0	0	0	0	0	0	0	0	0	0	12	0	0	0	807	9747	0	0
OTU_268	k: Bacteria, p: Proteobacteria, c: Gammaproteobacteria, o: Enterobacteriales, f: Enterobacteriaceae	0	0	0	0	0	0	0	0	0	0	0	0	0	0	0	0	0	0	0	0	0	0	0	0	0	0	0	0	0	0	0	0	0	0	0	0	0	0	0	0	0	0	0	0	0	0	0	0
OTU_34	k: Bacteria, p: Proteobacteria, c: Gammaproteobacteria, o: Enterobacteriales, f: Enterobacteriaceae	0	0	0	0	0	0	0	0	0	0	0	0	0	0	0	0	0	0	0	0	0	0	0	0	0	0	0	0	0	0	0	0	0	0	0	0	0	0	0	0	0	0	0	0	0	0	0	0
OTU_36	k: Bacteria, p: Proteobacteria, c: Gammaproteobacteria, o: Enterobacteriales, f: Enterobacteriaceae	0	0	0	0	0	0	0	0	0	0	0	0	0	0	0	0	0	0	0	0	0	0	0	0	0	0	0	0	0	0	0	0	0	0	0	0	0	0	0	0	0	0	0	0	0	0	0	0
OTU_105	k: Bacteria, p: Proteobacteria, c: Gammaproteobacteria, o: Enterobacteriales, f: Enterobacteriaceae	0	0	0	0	0	0	0	0	0	0	0	0	0	0	0	0	0	0	0	0	0	0	0	0	0	0	0	0	0	0	0	0	0	0	0	0	0	0	0	0	0	0	0	0	0	1	0	0
OTU_127	k: Bacteria, p: Proteobacteria, c: Gammaproteobacteria, o: Enterobacteriales, f: Enterobacteriaceae	0	0	0	0	0	0	0	0	0	0	0	0	0	0	0	0	0	0	0	0	0	0	0	0	0	0	0	0	0	0	0	0	0	0	0	0	0	0	0	0	0	0	0	0	0	0	0	0
OTU_33	k: Bacteria, p: Proteobacteria, c: Gammaproteobacteria, o: Enterobacteriales, f: Enterobacteriaceae	0	0	0	0	0	0	0	0	0	0	0	0	0	0	0	0	0	0	0	0	0	0	0	0	0	0	0	0	0	0	0	0	0	0	0	0	0	0	0	0	0	0	0	0	0	0	0	0
OTU_10	k: Bacteria, p: Proteobacteria, c: Gammaproteobacteria, o: Enterobacteriales, f: Enterobacteriaceae	3619	45	199	1033	2060	0	16	6	232	148	102	133	0	89	320	37	55	956	616	170	3620	269	542	594	131	0	879	9	380	0	0	0	1762	1529	0	0	29	2471	0	0	14	593	2133	0	74	145	0	4142
OTU_27	k: Bacteria, p: Proteobacteria, c: Gammaproteobacteria, o: Enterobacteriales, f: Enterobacteriaceae	0	0	0	0	0	0	0	0	0	0	0	0	0	0	0	0	0	0	0	0	0	0	0	0	0	0	0	0	0	0	0	0	0	0	0	0	0	0	0	0	0	0	0	0	0	0	0	0
OTU_24	k: Bacteria, p: Proteobacteria, c: Gammaproteobacteria, o: Enterobacteriales, f: Enterobacteriaceae	0	0	0	0	0	0	0	0	0	0	0	0	0	0	0	0	0	0	0	0	0	0	0	0	0	0	0	0	0	0	0	0	0	0	0	0	0	0	0	0	0	0	0	0	0	0	0	0
OTU_25	k: Bacteria, p: Proteobacteria, c: Gammaproteobacteria, o: Enterobacteriales, f: Enterobacteriaceae	0	0	0	0	0	0	0	0	0	0	0	0	0	0	0	0	0	0	0	0	0	0	0	0	0	0	0	0	0	0	0	0	0	0	0	0	0	0	0	0	0	0	0	0	0	0	0	0
OTU_20	k: Bacteria, p: Proteobacteria, c: Gammaproteobacteria, o: Enterobacteriales, f: Enterobacteriaceae	2	2	2	1	1	1	77	76	10	102	16942	799	0	567	956	12	13	800	6	1	2	1	0	1	1	249	2	3	1	4659	9491	1	1	0	873	377	154	1	356	745	1016	1	0	199	2	2	1694	711
OTU_21	k: Bacteria, p: Proteobacteria, c: Gammaproteobacteria, o: Enterobacteriales, f: Enterobacteriaceae	328	6217	7059	577	279	0	194	476	587	426	6	9	0	293	971	260	6	13	6	12832	7	6388	1	13	1	0	333	14437	14047	0	0	0	347	239	0	0	2	237	0	0	10	684	660	0	917	258	0	9
OTU_16	k: Bacteria, p: Proteobacteria, c: Gammaproteobacteria, o: Enterobacteriales, f: Enterobacteriaceae	0	0	0	0	0	0	0	0	0	0	0	0	0	0	0	0	0	0	0	0	0	0	0	0	0	0	0	0	0	0	0	0	0	0	0	0	0	0	0	0	0	0	0	0	0	0	0	0
OTU_17	k: Bacteria, p: Proteobacteria, c: Gammaproteobacteria, o: Enterobacteriales, f: Enterobacteriaceae	0	0	0	0	0	0	0	0	0	0	0	0	0	0	0	0	0	0	0	0	0	0	0	0	0	0	0	0	0	0	0	0	0	0	0	0	0	0	0	0	0	0	0	0	0	0	0	0
OTU_22	k: Bacteria, p: Proteobacteria, c: Gammaproteobacteria, o: Enterobacteriales, f: Enterobacteriaceae	0	0	0	0	0	0	0	0	0	0	0	0	0	0	0	0	0	0	0	0	0	0	0	0	0	0	0	0	0	0	0	0	0	0	0	0	0	0	0	0	0	0	0	0	0	0	0	0
OTU_12	k: Bacteria, p: Proteobacteria, c: Gammaproteobacteria, o: Enterobacteriales, f: Enterobacteriaceae	0	36	34	51	25	4550	61	222	10	1395	50	25	505	1208	41	96	170	47	2	71	9	43	69	24	216	1428	0	34	114	300	7	5920	0	16	211	460	324	11	158	5430	35	8	253	7497	10	0	1555	30
OTU_6172	k: Bacteria, p: Proteobacteria, c: Gammaproteobacteria, o: Enterobacteriales, f: Enterobacteriaceae	0	0	0	0	0	0	0	0	0	0	0	0	0	0	0	0	0	0	0	0	0	0	0	0	0	0	0	0	0	0	0	0	0	0	0	0	0	0	0	0	0	0	0	0	0	0	0	0
OTU_7	k: Bacteria, p: Proteobacteria, c: Gammaproteobacteria, o: Enterobacteriales, f: Enterobacteriaceae	0	0	0	0	0	0	0	0	0	0	0	0	0	0	0	0	0	0	0	0	0	0	0	0	0	0	0	0	0	0	0	0	0	0	0	0	0	0	0	0	0	0	0	0	0	0	0	0
OTU_50	k: Bacteria, p: Proteobacteria, c: Gammaproteobacteria, o: Enterobacteriales, f: Enterobacteriaceae, g: Arsenophonus	0	0	0	0	0	0	0	0	0	0	0	0	0	0	0	0	0	0	0	0	0	0	0	0	0	0	0	0	0	0	0	0	0	0	0	0	0	0	0	0	0	0	0	0	0	0	0	0
OTU_41	k: Bacteria, p: Proteobacteria, c: Gammaproteobacteria, o: Enterobacteriales, f: Enterobacteriaceae, g: Arsenophonus	9	261	339	63	34	0	6	27	27	25	0	1	0	22	65	20	0	0	1	1348	1	976	0	0	0	0	12	1133	1251	0	0	0	12	24	0	0	0	30	0	0	0	35	40	0	46	6	0	0
OTU_171	k: Bacteria, p: Proteobacteria, c: Gammaproteobacteria, o: Enterobacteriales, f: Enterobacteriaceae, g: Arsenophonus	0	0	0	0	0	0	0	0	0	0	0	0	0	0	0	0	0	0	0	0	0	0	0	0	0	0	0	0	0	0	0	0	0	0	0	0	0	0	0	0	0	0	0	0	0	0	0	0
OTU_32	k: Bacteria, p: Proteobacteria, c: Gammaproteobacteria, o: Enterobacteriales, f: Enterobacteriaceae, g: Arsenophonus	42	3	4	44	44	0	1	2	12	3	403	40	1	29	1351	7	922	42	2	3	23	3	19	0	2267	4696	0	4	3	314	406	205	0	0	90	48	63	0	136	119	29	0	2	46	44	46	217	41
OTU_29	k: Bacteria, p: Proteobacteria, c: Gammaproteobacteria, o: Enterobacteriales, f: Enterobacteriaceae, g: Arsenophonus	14	5	9	1	0	630	284	8	109	8	6	6	4431	5	0	3	143	0	0	1	0	0	1	0	153	125	5	0	0	1045	1040	1154	17	1	23078	11621	152	0	1695	372	8	0	2	0	0	4	555	1
OTU_19	k: Bacteria, p: Proteobacteria, c: Gammaproteobacteria, o: Enterobacteriales, f: Enterobacteriaceae, g: Arsenophonus	52	3	16	39	31	220	85	45	3060	178	10	6	3959	1	7	1	38	50	44	0	49	0	133	63	32	34	43	65	371	192	185	353	65	19	3815	1925	33	35	299	75	12	67	4133	6	9	23	107	19
OTU_2507	k: Bacteria, p: Proteobacteria, c: Gammaproteobacteria, o: Enterobacteriales, f: Enterobacteriaceae, g: Buchnera	1	0	0	0	18	0	0	1	1	0	30	4	0	4	7	0	0	6	1	0	2	14	0	1	0	0	0	0	0	0	0	0	0	0	0	0	0	17	0	0	5	1	0	0	1	1	0	6
OTU_3596	k: Bacteria, p: Proteobacteria, c: Gammaproteobacteria, o: Enterobacteriales, f: Enterobacteriaceae, g: Buchnera	0	0	0	0	0	0	0	0	0	0	0	0	0	0	0	0	0	0	0	0	0	0	0	0	0	0	0	0	0	0	0	0	0	0	0	0	0	0	0	0	0	0	0	0	0	0	0	0
OTU_3176	k: Bacteria, p: Proteobacteria, c: Gammaproteobacteria, o: Enterobacteriales, f: Enterobacteriaceae, g: Buchnera	4	2	2	5	7	1	1	11	344	1	2	4	2	3	14	1	11	5	6	3	4	2	27	5	24	11	1	18	1	26	12	3	3	2	3	2	3	3	4	2	6	23	33	1	2	2	3	5
OTU_1561	k: Bacteria, p: Proteobacteria, c: Gammaproteobacteria, o: Enterobacteriales, f: Enterobacteriaceae, g: Buchnera	0	0	0	0	0	0	0	0	0	0	0	0	1	0	0	0	0	0	0	0	0	0	0	0	0	0	0	0	0	0	0	0	0	0	0	0	0	0	0	0	0	0	0	0	0	0	0	0
OTU_1060	k: Bacteria, p: Proteobacteria, c: Gammaproteobacteria, o: Enterobacteriales, f: Enterobacteriaceae, g: Buchnera	0	0	0	0	0	0	0	0	0	0	0	0	0	0	0	0	0	0	0	0	0	0	0	0	0	0	0	0	0	0	0	0	0	0	0	0	0	0	0	0	0	0	0	0	0	0	0	0
OTU_1572	k: Bacteria, p: Proteobacteria, c: Gammaproteobacteria, o: Enterobacteriales, f: Enterobacteriaceae, g: Buchnera	0	0	0	0	0	0	0	0	0	0	0	0	0	0	0	0	0	0	0	0	0	0	0	0	0	0	0	0	0	0	0	0	0	0	0	0	0	0	0	0	0	0	0	0	0	0	0	0
OTU_3325	k: Bacteria, p: Proteobacteria, c: Gammaproteobacteria, o: Enterobacteriales, f: Enterobacteriaceae, g: Buchnera	3	7	2	0	0	39	27	2	1	2	5	2	113	2	1	2	2	2	0	0	1	0	1	2	6	14	5	0	1	36	44	65	2	0	166	149	10	1	115	23	3	1	1	3	0	7	14	1
OTU_81	k: Bacteria, p: Proteobacteria, c: Gammaproteobacteria, o: Enterobacteriales, f: Enterobacteriaceae, g: Buchnera	0	0	0	0	0	30	0	0	0	0	0	0	22	0	0	0	0	0	0	6	0	0	0	0	0	36	0	0	0	30	14	30	0	0	45	67	0	0	6	71	0	0	0	64	0	0	198	0
OTU_6881	k: Bacteria, p: Proteobacteria, c: Gammaproteobacteria, o: Enterobacteriales, f: Enterobacteriaceae, g: Buchnera	0	0	0	0	0	0	0	0	0	0	0	0	0	0	0	0	0	0	0	0	0	0	0	0	0	0	0	0	0	0	0	0	0	0	0	0	0	0	0	0	0	0	0	0	0	0	0	0
OTU_280	k: Bacteria, p: Proteobacteria, c: Gammaproteobacteria, o: Enterobacteriales, f: Enterobacteriaceae, g: Buchnera	0	0	0	0	0	14	1	1	0	1	3	19	17	0	0	0	0	0	0	0	0	0	2	0	0	0	0	0	0	77	81	0	0	0	0	0	6	0	66	0	4	0	0	9	0	0	0	0
OTU_6567	k: Bacteria, p: Proteobacteria, c: Gammaproteobacteria, o: Enterobacteriales, f: Enterobacteriaceae, g: Buchnera	66	71	75	74	66	12	24	13	31	22	13	57	13	15	49	14	23	61	78	72	66	60	70	68	56	22	65	55	59	24	13	9	77	81	5	10	38	78	21	7	77	81	58	13	19	13	8	81
OTU_1176	k: Bacteria, p: Proteobacteria, c: Gammaproteobacteria, o: Enterobacteriales, f: Enterobacteriaceae, g: Buchnera	0	0	0	0	0	0	0	0	0	0	0	0	0	0	0	0	0	0	0	0	0	0	0	0	0	0	0	0	0	0	0	0	0	0	0	0	0	0	0	0	0	0	0	0	0	0	0	0
OTU_2126	k: Bacteria, p: Proteobacteria, c: Gammaproteobacteria, o: Enterobacteriales, f: Enterobacteriaceae, g: Buchnera	0	1	0	3	1	225	0	1	2	4	1	0	19	15	4	0	6	4	0	1	0	1	5	1	13	72	1	1	2	9	4	194	0	2	15	24	21	1	19	89	1	0	15	293	1	0	54	1
OTU_5303	k: Bacteria, p: Proteobacteria, c: Gammaproteobacteria, o: Enterobacteriales, f: Enterobacteriaceae, g: Buchnera	74	75	62	74	67	36	130	47	31	51	13	76	81	16	50	18	38	66	67	59	73	59	72	80	57	34	75	52	53	34	25	35	85	73	17	42	50	79	94	21	90	81	58	33	54	38	31	76
OTU_3680	k: Bacteria, p: Proteobacteria, c: Gammaproteobacteria, o: Enterobacteriales, f: Enterobacteriaceae, g: Buchnera	0	0	0	0	0	0	0	0	0	0	0	0	0	0	0	0	0	0	0	0	0	0	0	0	0	0	0	0	0	0	0	0	0	0	0	0	0	0	0	0	0	0	0	0	0	0	0	0
OTU_1426	k: Bacteria, p: Proteobacteria, c: Gammaproteobacteria, o: Enterobacteriales, f: Enterobacteriaceae, g: Buchnera	0	0	1	1	1	1	1	1	1	1	138	17	1	20	28	1	0	38	1	1	0	0	0	0	0	24	0	1	1	1010	1218	0	1	0	80	37	1	1	79	99	18	1	1	27	1	0	128	26
OTU_1281	k: Bacteria, p: Proteobacteria, c: Gammaproteobacteria, o: Enterobacteriales, f: Enterobacteriaceae, g: Buchnera	0	0	0	0	0	0	0	0	0	0	0	0	0	0	0	0	0	0	0	0	0	0	0	0	0	0	0	0	0	0	0	0	0	0	0	0	0	0	0	0	0	0	0	0	0	0	0	0
OTU_5192	k: Bacteria, p: Proteobacteria, c: Gammaproteobacteria, o: Enterobacteriales, f: Enterobacteriaceae, g: Buchnera	1	2	0	1	1	0	2	0	0	0	0	0	0	0	1	0	1	0	0	1	0	0	0	11	1	0	1	0	0	0	0	0	0	0	0	0	0	0	0	0	7	0	0	0	63	35	0	0
OTU_30	k: Bacteria, p: Proteobacteria, c: Gammaproteobacteria, o: Enterobacteriales, f: Enterobacteriaceae, g: Buchnera	0	0	0	0	0	0	0	0	0	0	0	0	0	0	0	0	0	0	0	0	0	0	0	0	0	0	0	0	0	0	0	0	0	0	0	0	0	0	0	0	0	0	0	0	0	0	0	0
OTU_177	k: Bacteria, p: Proteobacteria, c: Gammaproteobacteria, o: Enterobacteriales, f: Enterobacteriaceae, g: Buchnera	0	0	0	0	0	0	0	0	0	0	0	0	0	0	0	0	0	0	0	0	0	0	0	0	0	0	0	0	0	0	0	0	0	0	0	0	0	0	0	0	0	0	0	0	0	0	0	0
OTU_1234	k: Bacteria, p: Proteobacteria, c: Gammaproteobacteria, o: Enterobacteriales, f: Enterobacteriaceae, g: Buchnera	0	0	0	0	0	0	0	0	0	0	0	0	0	0	0	0	0	0	0	0	0	0	0	0	0	0	0	0	0	0	0	0	0	0	0	0	0	0	0	0	0	0	0	0	0	0	0	0
OTU_830	k: Bacteria, p: Proteobacteria, c: Gammaproteobacteria, o: Enterobacteriales, f: Enterobacteriaceae, g: Buchnera	0	0	0	0	0	0	0	0	0	0	0	0	0	0	0	0	1	0	0	0	0	0	0	0	0	28	0	0	0	0	0	4	0	0	1	1	2	0	3	1	0	0	0	0	0	0	1	0
OTU_11	k: Bacteria, p: Proteobacteria, c: Gammaproteobacteria, o: Enterobacteriales, f: Enterobacteriaceae, g: Buchnera	1	1	1	0	0	0	0	0	0	0	0	0	0	0	0	0	0	0	0	1	0	2	0	0	0	0	1	0	1	0	0	0	0	0	0	0	0	0	0	0	0	0	0	0	0	0	0	0
OTU_2063	k: Bacteria, p: Proteobacteria, c: Gammaproteobacteria, o: Enterobacteriales, f: Enterobacteriaceae, g: Buchnera	0	1	0	1	1	0	0	0	0	0	0	0	0	0	0	0	0	1	1	1	1	0	1	1	0	0	1	0	0	0	0	0	1	1	0	0	0	0	0	0	0	0	0	0	6	3	0	1
OTU_2732	k: Bacteria, p: Proteobacteria, c: Gammaproteobacteria, o: Enterobacteriales, f: Enterobacteriaceae, g: Buchnera	6	16	15	8	7	1	3	1	4	2	16	6	0	5	18	5	46	5	1	22	2	5	1	7	50	167	5	10	11	87	110	24	2	0	12	12	23	1	38	24	16	2	5	9	43	46	26	5
OTU_78	k: Bacteria, p: Proteobacteria, c: Gammaproteobacteria, o: Enterobacteriales, f: Enterobacteriaceae, g: Buchnera	0	0	1	0	0	0	0	0	0	0	0	0	0	0	0	0	0	0	0	0	0	0	0	0	0	0	0	0	0	0	0	0	0	0	0	0	0	0	0	0	0	0	1	0	1	0	0	0
OTU_1	k: Bacteria, p: Proteobacteria, c: Gammaproteobacteria, o: Enterobacteriales, f: Enterobacteriaceae, g: Buchnera	693	876	626	1166	956	9832	1934	5242	1706	6273	617	1132	4076	1301	1445	965	1689	825	590	804	566	625	1543	1335	2483	3529	659	816	1057	2858	2387	8387	517	550	2366	2998	2599	568	4021	8236	1729	838	1917	10967	7572	5674	9710	621
OTU_5961	k: Bacteria, p: Proteobacteria, c: Gammaproteobacteria, o: Enterobacteriales, f: Enterobacteriaceae, g: Buchnera	0	0	0	0	0	0	0	0	0	0	0	0	0	0	0	0	0	0	0	0	0	0	0	0	0	0	0	0	0	0	0	0	0	0	0	0	0	0	0	0	0	0	0	1	0	0	0	0
OTU_2	k: Bacteria, p: Proteobacteria, c: Gammaproteobacteria, o: Enterobacteriales, f: Enterobacteriaceae, g: Buchnera	8	63	53	9	8	2	5	4	6	3	0	0	1	1	10	2	3	0	1	52	1	55	1	5	4	1	8	48	42	2	1	1	5	0	1	0	1	9	0	2	2	6	5	5	72	56	2	0
OTU_4915	k: Bacteria, p: Proteobacteria, c: Gammaproteobacteria, o: Enterobacteriales, f: Enterobacteriaceae, g: Buchnera	52999	52865	51907	52387	48043	29448	55758	35139	56703	39035	13721	51270	39880	13709	48247	11813	30420	54503	57237	46534	50683	48049	56163	56644	48863	30181	59757	41987	41980	43273	29643	27656	59617	59698	16504	26171	30571	57160	53952	21463	55173	63195	51354	31552	47615	37334	28408	53208
OTU_443	k: Bacteria, p: Proteobacteria, c: Gammaproteobacteria, o: Enterobacteriales, f: Enterobacteriaceae, g: Citrobacter	0	0	0	0	0	1	0	0	0	1	1	0	2	21	2	0	1	3	0	0	0	0	0	0	0	1	0	0	1	2	0	1	0	1	0	2	1	0	1	1	0	0	3	0	0	0	0	1
OTU_15	k: Bacteria, p: Proteobacteria, c: Gammaproteobacteria, o: Enterobacteriales, f: Enterobacteriaceae, g: Escherichia-Shigella, s: Escherichia_coli	1	2	0	2	4	28	4	15	9	14	2	1	41	3	1	39	28	5	2	1	4	2	17	1804	2	129	377	3	5	66	693	141	401	27	1099	73	18	440	75	61	1410	459	402	18	1804	3	859	1459
OTU_26	k: Bacteria, p: Proteobacteria, c: Gammaproteobacteria, o: Enterobacteriales, f: Enterobacteriaceae, g: Hamiltonella	106	1	0	113	11668	0	10	13	113	15	2433	143	0	91	187	0	13	233	77	0	72	313	0	86	19	0	1	1	0	0	0	0	1	0	0	0	19	274	0	0	179	0	0	0	23	94	0	151
OTU_48	k: Bacteria, p: Proteobacteria, c: Gammaproteobacteria, o: Enterobacteriales, f: Enterobacteriaceae, g: Pantoea, s: Enterobacter_ludwigii	0	19	19	0	0	16	16	12	3	16	66	1	0	2905	72	31	4	85	1	26	0	12	0	1	0	2	1	13	36	1	0	2	1	1	0	0	0	1	1	0	2	16	12	9	0	0	0	39
OTU_82	k: Bacteria, p: Proteobacteria, c: Gammaproteobacteria, o: Enterobacteriales, f: Enterobacteriaceae, g: Pectobacterium	0	0	0	0	0	0	0	0	0	0	0	0	0	0	0	0	0	0	0	0	0	0	0	0	0	0	0	0	0	0	0	0	0	0	0	0	0	0	0	0	0	0	0	0	0	0	0	0
OTU_18	k: Bacteria, p: Proteobacteria, c: Gammaproteobacteria, o: Enterobacteriales, f: Enterobacteriaceae, g: Pectobacterium	0	0	0	0	0	0	0	0	0	0	0	0	0	0	0	0	0	0	0	0	0	0	0	0	0	0	0	0	0	0	0	0	0	0	0	0	0	0	0	0	0	0	0	0	0	0	0	0
OTU_3397	k: Bacteria, p: Proteobacteria, c: Gammaproteobacteria, o: Enterobacteriales, f: Enterobacteriaceae, g: Serratia	0	0	0	0	0	0	0	0	0	0	0	0	0	0	0	0	0	0	0	0	0	0	0	0	0	0	0	0	0	0	0	0	0	0	0	0	0	0	0	0	0	0	0	0	0	0	0	0
OTU_46	k: Bacteria, p: Proteobacteria, c: Gammaproteobacteria, o: Enterobacteriales, f: Enterobacteriaceae, g: Serratia	0	0	0	0	0	0	0	0	0	0	0	0	0	0	0	0	0	0	0	0	0	0	0	0	0	0	0	0	0	0	0	0	0	0	0	0	0	0	0	0	0	0	0	0	0	0	0	0
OTU_38	k: Bacteria, p: Proteobacteria, c: Gammaproteobacteria, o: Enterobacteriales, f: Enterobacteriaceae, g: Serratia	0	0	0	0	0	0	0	0	0	0	0	0	0	0	0	0	0	0	0	0	0	0	0	0	0	0	0	0	0	0	0	0	0	0	0	0	0	0	0	0	0	0	0	0	0	0	0	0
OTU_47	k: Bacteria, p: Proteobacteria, c: Gammaproteobacteria, o: Enterobacteriales, f: Enterobacteriaceae, g: Serratia	0	0	0	0	0	0	0	0	0	0	0	0	0	0	0	0	0	0	0	0	0	0	0	0	0	0	0	0	0	0	0	0	0	0	0	0	0	0	0	0	0	0	0	0	0	0	0	0
OTU_837	k: Bacteria, p: Proteobacteria, c: Gammaproteobacteria, o: Enterobacteriales, f: Enterobacteriaceae, g: Serratia	0	0	0	0	0	0	0	0	0	0	0	0	0	0	0	0	0	0	0	0	0	0	0	0	0	0	0	0	0	0	0	0	0	0	0	0	0	0	0	0	0	0	0	0	0	0	0	0
OTU_23	k: Bacteria, p: Proteobacteria, c: Gammaproteobacteria, o: Enterobacteriales, f: Enterobacteriaceae, g: Serratia	0	0	0	0	0	0	0	0	0	0	0	0	0	0	0	0	0	0	0	0	0	0	0	0	0	0	0	0	0	0	0	0	0	0	0	0	0	0	0	0	0	0	0	0	0	0	0	0
OTU_4008	k: Bacteria, p: Proteobacteria, c: Gammaproteobacteria, o: Enterobacteriales, f: Enterobacteriaceae, g: Serratia	0	0	0	0	0	0	0	0	0	0	0	0	0	0	0	0	0	0	0	0	0	0	0	0	0	0	0	0	0	0	0	0	0	0	0	0	0	0	0	0	0	0	0	0	0	0	0	0
OTU_14	k: Bacteria, p: Proteobacteria, c: Gammaproteobacteria, o: Enterobacteriales, f: Enterobacteriaceae, g: Serratia	0	0	0	0	0	0	0	0	0	0	0	0	0	0	0	0	0	0	0	0	0	0	0	0	0	0	0	0	0	0	0	0	0	0	0	0	0	0	0	0	0	0	0	0	0	0	0	0
OTU_4173	k: Bacteria, p: Proteobacteria, c: Gammaproteobacteria, o: Enterobacteriales, f: Enterobacteriaceae, g: Serratia	0	0	0	0	0	0	0	0	0	0	0	0	0	0	0	0	0	0	0	0	0	0	0	0	0	0	0	0	0	0	0	0	0	0	0	0	0	0	0	0	0	0	0	0	0	0	0	0
OTU_9	k: Bacteria, p: Proteobacteria, c: Gammaproteobacteria, o: Enterobacteriales, f: Enterobacteriaceae, g: Serratia	0	0	0	0	0	0	0	0	0	0	0	0	0	0	0	0	0	0	0	0	0	0	0	0	0	0	0	0	0	0	0	0	0	0	0	0	0	0	0	0	0	0	0	0	0	0	0	0
OTU_5	k: Bacteria, p: Proteobacteria, c: Gammaproteobacteria, o: Enterobacteriales, f: Enterobacteriaceae, g: Serratia	0	0	0	0	0	0	0	0	0	0	0	0	0	0	0	0	0	0	0	0	0	0	0	0	0	0	0	0	0	0	0	0	0	0	0	0	0	0	0	0	0	0	0	0	0	0	0	0
OTU_43	k: Bacteria, p: Proteobacteria, c: Gammaproteobacteria, o: Enterobacteriales, f: Enterobacteriaceae, g: Serratia	0	0	0	0	0	0	0	0	0	0	0	0	0	0	2	0	6	0	0	0	0	0	0	0	2	3	0	0	0	0	0	0	0	0	0	0	0	0	0	0	0	0	0	0	0	0	0	0
OTU_74	k: Bacteria, p: Proteobacteria, c: Gammaproteobacteria, o: Enterobacteriales, f: Enterobacteriaceae, g: Serratia	1	0	0	1	3	5	0	0	0	0	0	0	3	0	9	0	38	0	0	0	0	0	2	0	25	49	0	0	0	0	0	6	0	0	7	4	4	0	2	3	0	0	0	1	0	2	5	0
OTU_635	k: Bacteria, p: Proteobacteria, c: Gammaproteobacteria, o: Enterobacteriales, f: Enterobacteriaceae, g: Serratia	1	148	126	1	1	61	78	59	1	85	21	11	19	684	14	877	7	13	4	182	0	138	0	1	0	8	0	90	247	1	4	22	0	0	34	15	15	0	1	8	15	0	0	10	0	1	47	5
OTU_3779	k: Bacteria, p: Proteobacteria, c: Gammaproteobacteria, o: Enterobacteriales, f: Enterobacteriaceae, g: Serratia	0	0	0	0	0	0	0	0	0	0	0	0	0	0	1	0	8	0	0	0	0	0	0	0	2	4	0	0	0	0	0	1	0	0	0	0	0	0	0	0	0	0	0	0	0	0	0	0
OTU_1407	k: Bacteria, p: Proteobacteria, c: Gammaproteobacteria, o: Enterobacteriales, f: Enterobacteriaceae, g: Serratia	3	0	0	1	3	34	0	0	0	0	1	0	28	0	8	0	32	0	0	0	0	0	2	0	33	113	0	0	0	0	0	27	0	0	27	26	6	0	7	17	0	0	0	23	1	6	26	0
OTU_378	k: Bacteria, p: Proteobacteria, c: Gammaproteobacteria, o: Enterobacteriales, f: Enterobacteriaceae, g: Serratia	1	155	132	6	3	70	137	108	7	176	784	2	1	33277	849	41122	675	1069	504	230	1	123	0	1	1	3	0	89	248	0	6	17	0	3	14	4	4	1	3	2	2	0	11	8	1	3	56	431
OTU_1569	k: Bacteria, p: Proteobacteria, c: Gammaproteobacteria, o: Enterobacteriales, f: Enterobacteriaceae, g: Serratia	0	0	0	0	0	0	0	0	0	0	0	0	0	0	0	0	3	0	0	0	0	0	0	0	0	13	0	0	0	0	0	2	0	0	0	1	0	0	0	0	0	0	0	0	0	0	0	0
OTU_8	k: Bacteria, p: Proteobacteria, c: Gammaproteobacteria, o: Enterobacteriales, f: Enterobacteriaceae, g: Serratia	0	7	5	32	11	10421	66	1120	10	9666	52	35	184	137	1	1127	25	2	9	33	9	13	2	1	25	114	0	20	147	18	199	3021	0	10	799	158	62	5	59	78	29	5	131	326	0	0	13866	1
OTU_3	k: Bacteria, p: Proteobacteria, c: Gammaproteobacteria, o: Enterobacteriales, f: Enterobacteriaceae, g: Serratia	231	12	14	262	261	913	1	0	58	0	74	55	755	65	4678	283	27375	88	103	13	56	9	190	1	6060	18710	1	11	11	5	5	2097	1	3	1475	1066	537	1	493	641	0	3	2	578	237	297	1102	60
OTU_96	k: Bacteria, p: Proteobacteria, c: Gammaproteobacteria, o: Enterobacteriales, f: Yersiniaceae, g: Fukatsuia	0	0	0	0	0	0	0	0	0	0	0	0	0	0	0	0	1	0	0	0	0	0	3	0	1	0	0	0	0	0	0	0	0	0	0	0	65	0	0	0	0	0	0	0	0	0	0	0
OTU_382	k: Bacteria, p: Proteobacteria, c: Gammaproteobacteria, o: Enterobacteriales, f: Yersiniaceae, g: Fukatsuia	0	0	0	0	0	0	9	10	0	11	18	12	0	0	0	0	18	0	0	0	0	0	152	0	23	0	0	0	0	1	0	0	0	0	0	0	3675	0	0	0	16	0	0	0	0	0	0	0
OTU_28	k: Bacteria, p: Proteobacteria, c: Gammaproteobacteria, o: Enterobacteriales, f: Yersiniaceae, g: Fukatsuia	0	0	0	0	0	180	8	8	0	14	41	2806	143	0	0	0	1	0	0	0	71	0	5	7	17	0	0	0	0	454	409	0	0	0	1	1	112	0	361	1	357	0	0	149	9	0	1	0
OTU_40	k: Bacteria, p: Proteobacteria, c: Gammaproteobacteria, o: Orbales, f: Orbaceae	0	0	0	0	0	0	0	0	0	0	0	0	0	0	0	0	0	0	0	0	0	0	0	0	0	0	0	0	0	0	0	0	0	0	0	0	0	0	0	0	0	0	0	0	0	0	0	0
OTU_65	k: Bacteria, p: Proteobacteria, c: Gammaproteobacteria, o: Pseudomonadales, f: Moraxellaceae, g: Acinetobacter	0	0	0	0	0	0	3	1	4	4	5	2	0	0	2	11	14	2	20	0	0	0	0	0	0	0	0	0	0	3	0	0	0	2	1	1	3	0	0	1	4	0	0	0	0	0	1	1
OTU_87	k: Bacteria, p: Proteobacteria, c: Gammaproteobacteria, o: Pseudomonadales, f: Moraxellaceae, g: Acinetobacter, s: Acinetobacter_johnsonii	0	0	0	1	1	0	0	1	0	1	11	1	1	7	11	3	2	14	0	0	5	1	1	0	5	1	0	0	1	1	0	1	0	0	0	3	16	0	1	6	0	3	1	1	0	2	0	3
OTU_84	k: Bacteria, p: Proteobacteria, c: Gammaproteobacteria, o: Pseudomonadales, f: Moraxellaceae, g: Acinetobacter, s: Acinetobacter_radioresistens	0	1	0	0	1	0	0	0	1	2	0	1	0	3	0	1	1	1	2	0	8	0	2	1	0	0	0	0	3	0	1	0	0	3	1	0	116	0	0	9	1	3	7	0	0	1	19	0
OTU_85	k: Bacteria, p: Proteobacteria, c: Gammaproteobacteria, o: Pseudomonadales, f: Moraxellaceae, g: Enhydrobacter, s: Moraxella_osloensis	2	0	0	0	2	2	1	2	1	1	2	2	1	1	1	1	1	1	1	1	0	2	6	0	0	1	0	0	0	2	0	1	0	1	2	15	540	0	0	2	2	0	6	2	0	0	3	0
OTU_60	k: Bacteria, p: Proteobacteria, c: Gammaproteobacteria, o: Pseudomonadales, f: Pseudomonadaceae, g: Pseudomonas	0	7	9	0	0	1	5	2	0	4	32	0	0	1206	29	6	0	37	0	8	0	6	0	0	0	0	0	7	10	3	1	0	0	0	1	4	0	0	1	2	0	0	2	0	0	0	1	18
[truncated: 167 more columns]

## Sheet: b. symbiont OTUs
Supplementary Table 2 OTU tables of bacterial (a), symbiont (b) and secondary symbiont communities (c).
OTU_ID	Taxonomy	13361	14405	14417	14421	14537	14560	14712	14805	15381	17387	18104	18324	18382	18502	18508	18510	18513	18614	18892	18913	19242	19258	19521	20530	20811	20858	20938	21845	21856	21910	21996	22101	22152	22155	23101	23104	23754	24067	24859	25613	25807	26029	26270	26275	26510	26515	26742	26906
OTU_1774	k: Bacteria, p: Proteobacteria, c: Alphaproteobacteria, o: Rickettsiales, f: Anaplasmataceae, g: Wolbachia	0	0	0	0	0	1	0	1	0	0	0	1	5	0	1	0	0	0	0	0	0	0	1	1	0	1	0	0	1	15	1	0	0	0	23	11	0	0	1	3	0	0	2	1	0	0	0	1
OTU_6400	k: Bacteria, p: Proteobacteria, c: Alphaproteobacteria, o: Rickettsiales, f: Anaplasmataceae, g: Wolbachia	0	2	2	0	2	4	0	1	4	4	10	22	27	3	2	0	0	2	1	2	3	8	7	1	2	1	0	3	17	48	12	1	0	0	33	63	30	1	13	7	11	1	9	3	4	1	4	4
OTU_44	k: Bacteria, p: Proteobacteria, c: Alphaproteobacteria, o: Rickettsiales, f: Anaplasmataceae, g: Wolbachia	5	20	0	15	18	0	19	2	5	1	2	0	0	17	12	0	5	19	5	0	10	0	1	7	5	0	18	4	1	0	0	0	0	0	0	0	0	0	0	0	0	243	9	0	6	1793	0	3
OTU_4	k: Bacteria, p: Proteobacteria, c: Alphaproteobacteria, o: Rickettsiales, f: Anaplasmataceae, g: Wolbachia	31	227	260	51	72	425	37	61	530	119	1317	3794	3113	64	267	52	62	108	23	356	102	1179	352	91	102	133	14	336	899	5452	1039	169	21	11	4094	8157	4027	36	834	576	1149	23	789	250	1563	33	434	404
OTU_6	k: Bacteria, p: Proteobacteria, c: Alphaproteobacteria, o: Rickettsiales, f: Rickettsiaceae, g: Rickettsia	10	133	123	170	58	2525	232	21092	439	261	23268	1570	276	1576	701	220	44	940	16	250	904	170	417	3336	753	1323	11	646	252	3226	12247	7134	25	89	687	1228	13798	46	1369	29853	4005	230	62	1123	117	6	1546	388
OTU_50	k: Bacteria, p: Proteobacteria, c: Gammaproteobacteria, o: Enterobacteriales, f: Enterobacteriaceae, g: Arsenophonus	0	0	0	0	0	0	0	0	0	0	0	0	0	0	0	0	0	0	0	0	0	0	0	0	0	0	0	0	0	0	0	0	0	0	0	0	0	0	0	0	0	0	0	0	0	0	0	0
OTU_41	k: Bacteria, p: Proteobacteria, c: Gammaproteobacteria, o: Enterobacteriales, f: Enterobacteriaceae, g: Arsenophonus	9	261	339	63	34	0	6	27	27	25	0	1	0	22	65	20	0	0	1	1348	1	976	0	0	0	0	12	1133	1251	0	0	0	12	24	0	0	0	30	0	0	0	35	40	0	46	6	0	0
OTU_171	k: Bacteria, p: Proteobacteria, c: Gammaproteobacteria, o: Enterobacteriales, f: Enterobacteriaceae, g: Arsenophonus	0	0	0	0	0	0	0	0	0	0	0	0	0	0	0	0	0	0	0	0	0	0	0	0	0	0	0	0	0	0	0	0	0	0	0	0	0	0	0	0	0	0	0	0	0	0	0	0
OTU_32	k: Bacteria, p: Proteobacteria, c: Gammaproteobacteria, o: Enterobacteriales, f: Enterobacteriaceae, g: Arsenophonus	42	3	4	44	44	0	1	2	12	3	403	40	1	29	1351	7	922	42	2	3	23	3	19	0	2267	4696	0	4	3	314	406	205	0	0	90	48	63	0	136	119	29	0	2	46	44	46	217	41
OTU_29	k: Bacteria, p: Proteobacteria, c: Gammaproteobacteria, o: Enterobacteriales, f: Enterobacteriaceae, g: Arsenophonus	14	5	9	1	0	630	284	8	109	8	6	6	4431	5	0	3	143	0	0	1	0	0	1	0	153	125	5	0	0	1045	1040	1154	17	1	23078	11621	152	0	1695	372	8	0	2	0	0	4	555	1
OTU_19	k: Bacteria, p: Proteobacteria, c: Gammaproteobacteria, o: Enterobacteriales, f: Enterobacteriaceae, g: Arsenophonus	52	3	16	39	31	220	85	45	3060	178	10	6	3959	1	7	1	38	50	44	0	49	0	133	63	32	34	43	65	371	192	185	353	65	19	3815	1925	33	35	299	75	12	67	4133	6	9	23	107	19
OTU_2507	k: Bacteria, p: Proteobacteria, c: Gammaproteobacteria, o: Enterobacteriales, f: Enterobacteriaceae, g: Buchnera	1	0	0	0	18	0	0	1	1	0	30	4	0	4	7	0	0	6	1	0	2	14	0	1	0	0	0	0	0	0	0	0	0	0	0	0	0	17	0	0	5	1	0	0	1	1	0	6
OTU_3596	k: Bacteria, p: Proteobacteria, c: Gammaproteobacteria, o: Enterobacteriales, f: Enterobacteriaceae, g: Buchnera	0	0	0	0	0	0	0	0	0	0	0	0	0	0	0	0	0	0	0	0	0	0	0	0	0	0	0	0	0	0	0	0	0	0	0	0	0	0	0	0	0	0	0	0	0	0	0	0
OTU_3176	k: Bacteria, p: Proteobacteria, c: Gammaproteobacteria, o: Enterobacteriales, f: Enterobacteriaceae, g: Buchnera	4	2	2	5	7	1	1	11	344	1	2	4	2	3	14	1	11	5	6	3	4	2	27	5	24	11	1	18	1	26	12	3	3	2	3	2	3	3	4	2	6	23	33	1	2	2	3	5
OTU_1561	k: Bacteria, p: Proteobacteria, c: Gammaproteobacteria, o: Enterobacteriales, f: Enterobacteriaceae, g: Buchnera	0	0	0	0	0	0	0	0	0	0	0	0	1	0	0	0	0	0	0	0	0	0	0	0	0	0	0	0	0	0	0	0	0	0	0	0	0	0	0	0	0	0	0	0	0	0	0	0
OTU_1060	k: Bacteria, p: Proteobacteria, c: Gammaproteobacteria, o: Enterobacteriales, f: Enterobacteriaceae, g: Buchnera	0	0	0	0	0	0	0	0	0	0	0	0	0	0	0	0	0	0	0	0	0	0	0	0	0	0	0	0	0	0	0	0	0	0	0	0	0	0	0	0	0	0	0	0	0	0	0	0
OTU_1572	k: Bacteria, p: Proteobacteria, c: Gammaproteobacteria, o: Enterobacteriales, f: Enterobacteriaceae, g: Buchnera	0	0	0	0	0	0	0	0	0	0	0	0	0	0	0	0	0	0	0	0	0	0	0	0	0	0	0	0	0	0	0	0	0	0	0	0	0	0	0	0	0	0	0	0	0	0	0	0
OTU_3325	k: Bacteria, p: Proteobacteria, c: Gammaproteobacteria, o: Enterobacteriales, f: Enterobacteriaceae, g: Buchnera	3	7	2	0	0	39	27	2	1	2	5	2	113	2	1	2	2	2	0	0	1	0	1	2	6	14	5	0	1	36	44	65	2	0	166	149	10	1	115	23	3	1	1	3	0	7	14	1
OTU_81	k: Bacteria, p: Proteobacteria, c: Gammaproteobacteria, o: Enterobacteriales, f: Enterobacteriaceae, g: Buchnera	0	0	0	0	0	30	0	0	0	0	0	0	22	0	0	0	0	0	0	6	0	0	0	0	0	36	0	0	0	30	14	30	0	0	45	67	0	0	6	71	0	0	0	64	0	0	198	0
OTU_6881	k: Bacteria, p: Proteobacteria, c: Gammaproteobacteria, o: Enterobacteriales, f: Enterobacteriaceae, g: Buchnera	0	0	0	0	0	0	0	0	0	0	0	0	0	0	0	0	0	0	0	0	0	0	0	0	0	0	0	0	0	0	0	0	0	0	0	0	0	0	0	0	0	0	0	0	0	0	0	0
OTU_280	k: Bacteria, p: Proteobacteria, c: Gammaproteobacteria, o: Enterobacteriales, f: Enterobacteriaceae, g: Buchnera	0	0	0	0	0	14	1	1	0	1	3	19	17	0	0	0	0	0	0	0	0	0	2	0	0	0	0	0	0	77	81	0	0	0	0	0	6	0	66	0	4	0	0	9	0	0	0	0
OTU_6567	k: Bacteria, p: Proteobacteria, c: Gammaproteobacteria, o: Enterobacteriales, f: Enterobacteriaceae, g: Buchnera	66	71	75	74	66	12	24	13	31	22	13	57	13	15	49	14	23	61	78	72	66	60	70	68	56	22	65	55	59	24	13	9	77	81	5	10	38	78	21	7	77	81	58	13	19	13	8	81
OTU_1176	k: Bacteria, p: Proteobacteria, c: Gammaproteobacteria, o: Enterobacteriales, f: Enterobacteriaceae, g: Buchnera	0	0	0	0	0	0	0	0	0	0	0	0	0	0	0	0	0	0	0	0	0	0	0	0	0	0	0	0	0	0	0	0	0	0	0	0	0	0	0	0	0	0	0	0	0	0	0	0
OTU_2126	k: Bacteria, p: Proteobacteria, c: Gammaproteobacteria, o: Enterobacteriales, f: Enterobacteriaceae, g: Buchnera	0	1	0	3	1	225	0	1	2	4	1	0	19	15	4	0	6	4	0	1	0	1	5	1	13	72	1	1	2	9	4	194	0	2	15	24	21	1	19	89	1	0	15	293	1	0	54	1
OTU_5303	k: Bacteria, p: Proteobacteria, c: Gammaproteobacteria, o: Enterobacteriales, f: Enterobacteriaceae, g: Buchnera	74	75	62	74	67	36	130	47	31	51	13	76	81	16	50	18	38	66	67	59	73	59	72	80	57	34	75	52	53	34	25	35	85	73	17	42	50	79	94	21	90	81	58	33	54	38	31	76
OTU_3680	k: Bacteria, p: Proteobacteria, c: Gammaproteobacteria, o: Enterobacteriales, f: Enterobacteriaceae, g: Buchnera	0	0	0	0	0	0	0	0	0	0	0	0	0	0	0	0	0	0	0	0	0	0	0	0	0	0	0	0	0	0	0	0	0	0	0	0	0	0	0	0	0	0	0	0	0	0	0	0
OTU_1426	k: Bacteria, p: Proteobacteria, c: Gammaproteobacteria, o: Enterobacteriales, f: Enterobacteriaceae, g: Buchnera	0	0	1	1	1	1	1	1	1	1	138	17	1	20	28	1	0	38	1	1	0	0	0	0	0	24	0	1	1	1010	1218	0	1	0	80	37	1	1	79	99	18	1	1	27	1	0	128	26
OTU_1281	k: Bacteria, p: Proteobacteria, c: Gammaproteobacteria, o: Enterobacteriales, f: Enterobacteriaceae, g: Buchnera	0	0	0	0	0	0	0	0	0	0	0	0	0	0	0	0	0	0	0	0	0	0	0	0	0	0	0	0	0	0	0	0	0	0	0	0	0	0	0	0	0	0	0	0	0	0	0	0
OTU_5192	k: Bacteria, p: Proteobacteria, c: Gammaproteobacteria, o: Enterobacteriales, f: Enterobacteriaceae, g: Buchnera	1	2	0	1	1	0	2	0	0	0	0	0	0	0	1	0	1	0	0	1	0	0	0	11	1	0	1	0	0	0	0	0	0	0	0	0	0	0	0	0	7	0	0	0	63	35	0	0
OTU_30	k: Bacteria, p: Proteobacteria, c: Gammaproteobacteria, o: Enterobacteriales, f: Enterobacteriaceae, g: Buchnera	0	0	0	0	0	0	0	0	0	0	0	0	0	0	0	0	0	0	0	0	0	0	0	0	0	0	0	0	0	0	0	0	0	0	0	0	0	0	0	0	0	0	0	0	0	0	0	0
OTU_177	k: Bacteria, p: Proteobacteria, c: Gammaproteobacteria, o: Enterobacteriales, f: Enterobacteriaceae, g: Buchnera	0	0	0	0	0	0	0	0	0	0	0	0	0	0	0	0	0	0	0	0	0	0	0	0	0	0	0	0	0	0	0	0	0	0	0	0	0	0	0	0	0	0	0	0	0	0	0	0
OTU_1234	k: Bacteria, p: Proteobacteria, c: Gammaproteobacteria, o: Enterobacteriales, f: Enterobacteriaceae, g: Buchnera	0	0	0	0	0	0	0	0	0	0	0	0	0	0	0	0	0	0	0	0	0	0	0	0	0	0	0	0	0	0	0	0	0	0	0	0	0	0	0	0	0	0	0	0	0	0	0	0
OTU_830	k: Bacteria, p: Proteobacteria, c: Gammaproteobacteria, o: Enterobacteriales, f: Enterobacteriaceae, g: Buchnera	0	0	0	0	0	0	0	0	0	0	0	0	0	0	0	0	1	0	0	0	0	0	0	0	0	28	0	0	0	0	0	4	0	0	1	1	2	0	3	1	0	0	0	0	0	0	1	0
OTU_11	k: Bacteria, p: Proteobacteria, c: Gammaproteobacteria, o: Enterobacteriales, f: Enterobacteriaceae, g: Buchnera	1	1	1	0	0	0	0	0	0	0	0	0	0	0	0	0	0	0	0	1	0	2	0	0	0	0	1	0	1	0	0	0	0	0	0	0	0	0	0	0	0	0	0	0	0	0	0	0
OTU_2063	k: Bacteria, p: Proteobacteria, c: Gammaproteobacteria, o: Enterobacteriales, f: Enterobacteriaceae, g: Buchnera	0	1	0	1	1	0	0	0	0	0	0	0	0	0	0	0	0	1	1	1	1	0	1	1	0	0	1	0	0	0	0	0	1	1	0	0	0	0	0	0	0	0	0	0	6	3	0	1
OTU_2732	k: Bacteria, p: Proteobacteria, c: Gammaproteobacteria, o: Enterobacteriales, f: Enterobacteriaceae, g: Buchnera	6	16	15	8	7	1	3	1	4	2	16	6	0	5	18	5	46	5	1	22	2	5	1	7	50	167	5	10	11	87	110	24	2	0	12	12	23	1	38	24	16	2	5	9	43	46	26	5
OTU_78	k: Bacteria, p: Proteobacteria, c: Gammaproteobacteria, o: Enterobacteriales, f: Enterobacteriaceae, g: Buchnera	0	0	1	0	0	0	0	0	0	0	0	0	0	0	0	0	0	0	0	0	0	0	0	0	0	0	0	0	0	0	0	0	0	0	0	0	0	0	0	0	0	0	1	0	1	0	0	0
OTU_1	k: Bacteria, p: Proteobacteria, c: Gammaproteobacteria, o: Enterobacteriales, f: Enterobacteriaceae, g: Buchnera	693	876	626	1166	956	9832	1934	5242	1706	6273	617	1132	4076	1301	1445	965	1689	825	590	804	566	625	1543	1335	2483	3529	659	816	1057	2858	2387	8387	517	550	2366	2998	2599	568	4021	8236	1729	838	1917	10967	7572	5674	9710	621
OTU_5961	k: Bacteria, p: Proteobacteria, c: Gammaproteobacteria, o: Enterobacteriales, f: Enterobacteriaceae, g: Buchnera	0	0	0	0	0	0	0	0	0	0	0	0	0	0	0	0	0	0	0	0	0	0	0	0	0	0	0	0	0	0	0	0	0	0	0	0	0	0	0	0	0	0	0	1	0	0	0	0
OTU_2	k: Bacteria, p: Proteobacteria, c: Gammaproteobacteria, o: Enterobacteriales, f: Enterobacteriaceae, g: Buchnera	8	63	53	9	8	2	5	4	6	3	0	0	1	1	10	2	3	0	1	52	1	55	1	5	4	1	8	48	42	2	1	1	5	0	1	0	1	9	0	2	2	6	5	5	72	56	2	0
OTU_4915	k: Bacteria, p: Proteobacteria, c: Gammaproteobacteria, o: Enterobacteriales, f: Enterobacteriaceae, g: Buchnera	52999	52865	51907	52387	48043	29448	55758	35139	56703	39035	13721	51270	39880	13709	48247	11813	30420	54503	57237	46534	50683	48049	56163	56644	48863	30181	59757	41987	41980	43273	29643	27656	59617	59698	16504	26171	30571	57160	53952	21463	55173	63195	51354	31552	47615	37334	28408	53208
OTU_26	k: Bacteria, p: Proteobacteria, c: Gammaproteobacteria, o: Enterobacteriales, f: Enterobacteriaceae, g: Hamiltonella	106	1	0	113	11668	0	10	13	113	15	2433	143	0	91	187	0	13	233	77	0	72	313	0	86	19	0	1	1	0	0	0	0	1	0	0	0	19	274	0	0	179	0	0	0	23	94	0	151
OTU_3397	k: Bacteria, p: Proteobacteria, c: Gammaproteobacteria, o: Enterobacteriales, f: Enterobacteriaceae, g: Serratia	0	0	0	0	0	0	0	0	0	0	0	0	0	0	0	0	0	0	0	0	0	0	0	0	0	0	0	0	0	0	0	0	0	0	0	0	0	0	0	0	0	0	0	0	0	0	0	0
OTU_46	k: Bacteria, p: Proteobacteria, c: Gammaproteobacteria, o: Enterobacteriales, f: Enterobacteriaceae, g: Serratia	0	0	0	0	0	0	0	0	0	0	0	0	0	0	0	0	0	0	0	0	0	0	0	0	0	0	0	0	0	0	0	0	0	0	0	0	0	0	0	0	0	0	0	0	0	0	0	0
OTU_38	k: Bacteria, p: Proteobacteria, c: Gammaproteobacteria, o: Enterobacteriales, f: Enterobacteriaceae, g: Serratia	0	0	0	0	0	0	0	0	0	0	0	0	0	0	0	0	0	0	0	0	0	0	0	0	0	0	0	0	0	0	0	0	0	0	0	0	0	0	0	0	0	0	0	0	0	0	0	0
OTU_47	k: Bacteria, p: Proteobacteria, c: Gammaproteobacteria, o: Enterobacteriales, f: Enterobacteriaceae, g: Serratia	0	0	0	0	0	0	0	0	0	0	0	0	0	0	0	0	0	0	0	0	0	0	0	0	0	0	0	0	0	0	0	0	0	0	0	0	0	0	0	0	0	0	0	0	0	0	0	0
OTU_837	k: Bacteria, p: Proteobacteria, c: Gammaproteobacteria, o: Enterobacteriales, f: Enterobacteriaceae, g: Serratia	0	0	0	0	0	0	0	0	0	0	0	0	0	0	0	0	0	0	0	0	0	0	0	0	0	0	0	0	0	0	0	0	0	0	0	0	0	0	0	0	0	0	0	0	0	0	0	0
OTU_23	k: Bacteria, p: Proteobacteria, c: Gammaproteobacteria, o: Enterobacteriales, f: Enterobacteriaceae, g: Serratia	0	0	0	0	0	0	0	0	0	0	0	0	0	0	0	0	0	0	0	0	0	0	0	0	0	0	0	0	0	0	0	0	0	0	0	0	0	0	0	0	0	0	0	0	0	0	0	0
OTU_4008	k: Bacteria, p: Proteobacteria, c: Gammaproteobacteria, o: Enterobacteriales, f: Enterobacteriaceae, g: Serratia	0	0	0	0	0	0	0	0	0	0	0	0	0	0	0	0	0	0	0	0	0	0	0	0	0	0	0	0	0	0	0	0	0	0	0	0	0	0	0	0	0	0	0	0	0	0	0	0
OTU_14	k: Bacteria, p: Proteobacteria, c: Gammaproteobacteria, o: Enterobacteriales, f: Enterobacteriaceae, g: Serratia	0	0	0	0	0	0	0	0	0	0	0	0	0	0	0	0	0	0	0	0	0	0	0	0	0	0	0	0	0	0	0	0	0	0	0	0	0	0	0	0	0	0	0	0	0	0	0	0
OTU_4173	k: Bacteria, p: Proteobacteria, c: Gammaproteobacteria, o: Enterobacteriales, f: Enterobacteriaceae, g: Serratia	0	0	0	0	0	0	0	0	0	0	0	0	0	0	0	0	0	0	0	0	0	0	0	0	0	0	0	0	0	0	0	0	0	0	0	0	0	0	0	0	0	0	0	0	0	0	0	0
OTU_9	k: Bacteria, p: Proteobacteria, c: Gammaproteobacteria, o: Enterobacteriales, f: Enterobacteriaceae, g: Serratia	0	0	0	0	0	0	0	0	0	0	0	0	0	0	0	0	0	0	0	0	0	0	0	0	0	0	0	0	0	0	0	0	0	0	0	0	0	0	0	0	0	0	0	0	0	0	0	0
OTU_5	k: Bacteria, p: Proteobacteria, c: Gammaproteobacteria, o: Enterobacteriales, f: Enterobacteriaceae, g: Serratia	0	0	0	0	0	0	0	0	0	0	0	0	0	0	0	0	0	0	0	0	0	0	0	0	0	0	0	0	0	0	0	0	0	0	0	0	0	0	0	0	0	0	0	0	0	0	0	0
OTU_43	k: Bacteria, p: Proteobacteria, c: Gammaproteobacteria, o: Enterobacteriales, f: Enterobacteriaceae, g: Serratia	0	0	0	0	0	0	0	0	0	0	0	0	0	0	2	0	6	0	0	0	0	0	0	0	2	3	0	0	0	0	0	0	0	0	0	0	0	0	0	0	0	0	0	0	0	0	0	0
OTU_74	k: Bacteria, p: Proteobacteria, c: Gammaproteobacteria, o: Enterobacteriales, f: Enterobacteriaceae, g: Serratia	1	0	0	1	3	5	0	0	0	0	0	0	3	0	9	0	38	0	0	0	0	0	2	0	25	49	0	0	0	0	0	6	0	0	7	4	4	0	2	3	0	0	0	1	0	2	5	0
OTU_635	k: Bacteria, p: Proteobacteria, c: Gammaproteobacteria, o: Enterobacteriales, f: Enterobacteriaceae, g: Serratia	1	148	126	1	1	61	78	59	1	85	21	11	19	684	14	877	7	13	4	182	0	138	0	1	0	8	0	90	247	1	4	22	0	0	34	15	15	0	1	8	15	0	0	10	0	1	47	5
OTU_3779	k: Bacteria, p: Proteobacteria, c: Gammaproteobacteria, o: Enterobacteriales, f: Enterobacteriaceae, g: Serratia	0	0	0	0	0	0	0	0	0	0	0	0	0	0	1	0	8	0	0	0	0	0	0	0	2	4	0	0	0	0	0	1	0	0	0	0	0	0	0	0	0	0	0	0	0	0	0	0
OTU_1407	k: Bacteria, p: Proteobacteria, c: Gammaproteobacteria, o: Enterobacteriales, f: Enterobacteriaceae, g: Serratia	3	0	0	1	3	34	0	0	0	0	1	0	28	0	8	0	32	0	0	0	0	0	2	0	33	113	0	0	0	0	0	27	0	0	27	26	6	0	7	17	0	0	0	23	1	6	26	0
OTU_378	k: Bacteria, p: Proteobacteria, c: Gammaproteobacteria, o: Enterobacteriales, f: Enterobacteriaceae, g: Serratia	1	155	132	6	3	70	137	108	7	176	784	2	1	33277	849	41122	675	1069	504	230	1	123	0	1	1	3	0	89	248	0	6	17	0	3	14	4	4	1	3	2	2	0	11	8	1	3	56	431
OTU_1569	k: Bacteria, p: Proteobacteria, c: Gammaproteobacteria, o: Enterobacteriales, f: Enterobacteriaceae, g: Serratia	0	0	0	0	0	0	0	0	0	0	0	0	0	0	0	0	3	0	0	0	0	0	0	0	0	13	0	0	0	0	0	2	0	0	0	1	0	0	0	0	0	0	0	0	0	0	0	0
OTU_8	k: Bacteria, p: Proteobacteria, c: Gammaproteobacteria, o: Enterobacteriales, f: Enterobacteriaceae, g: Serratia	0	7	5	32	11	10421	66	1120	10	9666	52	35	184	137	1	1127	25	2	9	33	9	13	2	1	25	114	0	20	147	18	199	3021	0	10	799	158	62	5	59	78	29	5	131	326	0	0	13866	1
OTU_3	k: Bacteria, p: Proteobacteria, c: Gammaproteobacteria, o: Enterobacteriales, f: Enterobacteriaceae, g: Serratia	231	12	14	262	261	913	1	0	58	0	74	55	755	65	4678	283	27375	88	103	13	56	9	190	1	6060	18710	1	11	11	5	5	2097	1	3	1475	1066	537	1	493	641	0	3	2	578	237	297	1102	60
OTU_96	k: Bacteria, p: Proteobacteria, c: Gammaproteobacteria, o: Enterobacteriales, f: Yersiniaceae, g: Fukatsuia	0	0	0	0	0	0	0	0	0	0	0	0	0	0	0	0	1	0	0	0	0	0	3	0	1	0	0	0	0	0	0	0	0	0	0	0	65	0	0	0	0	0	0	0	0	0	0	0
OTU_382	k: Bacteria, p: Proteobacteria, c: Gammaproteobacteria, o: Enterobacteriales, f: Yersiniaceae, g: Fukatsuia	0	0	0	0	0	0	9	10	0	11	18	12	0	0	0	0	18	0	0	0	0	0	152	0	23	0	0	0	0	1	0	0	0	0	0	0	3675	0	0	0	16	0	0	0	0	0	0	0
OTU_28	k: Bacteria, p: Proteobacteria, c: Gammaproteobacteria, o: Enterobacteriales, f: Yersiniaceae, g: Fukatsuia	0	0	0	0	0	180	8	8	0	14	41	2806	143	0	0	0	1	0	0	0	71	0	5	7	17	0	0	0	0	454	409	0	0	0	1	1	112	0	361	1	357	0	0	149	9	0	1	0
[truncated: 167 more columns]

## Sheet: c. secondary symbiont OTUs
Supplementary Table 2 OTU tables of bacterial (a), symbiont (b) and secondary symbiont communities (c).
OTU_ID	Taxonomy	13361	14405	14417	14421	14537	14560	14712	14805	15381	17387	18104	18324	18382	18502	18508	18510	18513	18614	18892	18913	19242	19258	19521	20530	20811	20858	20938	21845	21856	21910	21996	22101	22152	22155	23101	23104	23754	24067	24859	25613	25807	26029	26270	26275	26510	26515	26742	26906
OTU_1774	k: Bacteria, p: Proteobacteria, c: Alphaproteobacteria, o: Rickettsiales, f: Anaplasmataceae, g: Wolbachia	0	0	0	0	0	1	0	1	0	0	0	1	5	0	1	0	0	0	0	0	0	0	1	1	0	1	0	0	1	15	1	0	0	0	23	11	0	0	1	3	0	0	2	1	0	0	0	1
OTU_6400	k: Bacteria, p: Proteobacteria, c: Alphaproteobacteria, o: Rickettsiales, f: Anaplasmataceae, g: Wolbachia	0	2	2	0	2	4	0	1	4	4	10	22	27	3	2	0	0	2	1	2	3	8	7	1	2	1	0	3	17	48	12	1	0	0	33	63	30	1	13	7	11	1	9	3	4	1	4	4
OTU_44	k: Bacteria, p: Proteobacteria, c: Alphaproteobacteria, o: Rickettsiales, f: Anaplasmataceae, g: Wolbachia	5	20	0	15	18	0	19	2	5	1	2	0	0	17	12	0	5	19	5	0	10	0	1	7	5	0	18	4	1	0	0	0	0	0	0	0	0	0	0	0	0	243	9	0	6	1793	0	3
OTU_4	k: Bacteria, p: Proteobacteria, c: Alphaproteobacteria, o: Rickettsiales, f: Anaplasmataceae, g: Wolbachia	31	227	260	51	72	425	37	61	530	119	1317	3794	3113	64	267	52	62	108	23	356	102	1179	352	91	102	133	14	336	899	5452	1039	169	21	11	4094	8157	4027	36	834	576	1149	23	789	250	1563	33	434	404
OTU_6	k: Bacteria, p: Proteobacteria, c: Alphaproteobacteria, o: Rickettsiales, f: Rickettsiaceae, g: Rickettsia	10	133	123	170	58	2525	232	21092	439	261	23268	1570	276	1576	701	220	44	940	16	250	904	170	417	3336	753	1323	11	646	252	3226	12247	7134	25	89	687	1228	13798	46	1369	29853	4005	230	62	1123	117	6	1546	388
OTU_50	k: Bacteria, p: Proteobacteria, c: Gammaproteobacteria, o: Enterobacteriales, f: Enterobacteriaceae, g: Arsenophonus	0	0	0	0	0	0	0	0	0	0	0	0	0	0	0	0	0	0	0	0	0	0	0	0	0	0	0	0	0	0	0	0	0	0	0	0	0	0	0	0	0	0	0	0	0	0	0	0
OTU_41	k: Bacteria, p: Proteobacteria, c: Gammaproteobacteria, o: Enterobacteriales, f: Enterobacteriaceae, g: Arsenophonus	9	261	339	63	34	0	6	27	27	25	0	1	0	22	65	20	0	0	1	1348	1	976	0	0	0	0	12	1133	1251	0	0	0	12	24	0	0	0	30	0	0	0	35	40	0	46	6	0	0
OTU_171	k: Bacteria, p: Proteobacteria, c: Gammaproteobacteria, o: Enterobacteriales, f: Enterobacteriaceae, g: Arsenophonus	0	0	0	0	0	0	0	0	0	0	0	0	0	0	0	0	0	0	0	0	0	0	0	0	0	0	0	0	0	0	0	0	0	0	0	0	0	0	0	0	0	0	0	0	0	0	0	0
OTU_32	k: Bacteria, p: Proteobacteria, c: Gammaproteobacteria, o: Enterobacteriales, f: Enterobacteriaceae, g: Arsenophonus	42	3	4	44	44	0	1	2	12	3	403	40	1	29	1351	7	922	42	2	3	23	3	19	0	2267	4696	0	4	3	314	406	205	0	0	90	48	63	0	136	119	29	0	2	46	44	46	217	41
OTU_29	k: Bacteria, p: Proteobacteria, c: Gammaproteobacteria, o: Enterobacteriales, f: Enterobacteriaceae, g: Arsenophonus	14	5	9	1	0	630	284	8	109	8	6	6	4431	5	0	3	143	0	0	1	0	0	1	0	153	125	5	0	0	1045	1040	1154	17	1	23078	11621	152	0	1695	372	8	0	2	0	0	4	555	1
OTU_19	k: Bacteria, p: Proteobacteria, c: Gammaproteobacteria, o: Enterobacteriales, f: Enterobacteriaceae, g: Arsenophonus	52	3	16	39	31	220	85	45	3060	178	10	6	3959	1	7	1	38	50	44	0	49	0	133	63	32	34	43	65	371	192	185	353	65	19	3815	1925	33	35	299	75	12	67	4133	6	9	23	107	19
OTU_26	k: Bacteria, p: Proteobacteria, c: Gammaproteobacteria, o: Enterobacteriales, f: Enterobacteriaceae, g: Hamiltonella	106	1	0	113	11668	0	10	13	113	15	2433	143	0	91	187	0	13	233	77	0	72	313	0	86	19	0	1	1	0	0	0	0	1	0	0	0	19	274	0	0	179	0	0	0	23	94	0	151
OTU_3397	k: Bacteria, p: Proteobacteria, c: Gammaproteobacteria, o: Enterobacteriales, f: Enterobacteriaceae, g: Serratia	0	0	0	0	0	0	0	0	0	0	0	0	0	0	0	0	0	0	0	0	0	0	0	0	0	0	0	0	0	0	0	0	0	0	0	0	0	0	0	0	0	0	0	0	0	0	0	0
OTU_46	k: Bacteria, p: Proteobacteria, c: Gammaproteobacteria, o: Enterobacteriales, f: Enterobacteriaceae, g: Serratia	0	0	0	0	0	0	0	0	0	0	0	0	0	0	0	0	0	0	0	0	0	0	0	0	0	0	0	0	0	0	0	0	0	0	0	0	0	0	0	0	0	0	0	0	0	0	0	0
OTU_38	k: Bacteria, p: Proteobacteria, c: Gammaproteobacteria, o: Enterobacteriales, f: Enterobacteriaceae, g: Serratia	0	0	0	0	0	0	0	0	0	0	0	0	0	0	0	0	0	0	0	0	0	0	0	0	0	0	0	0	0	0	0	0	0	0	0	0	0	0	0	0	0	0	0	0	0	0	0	0
OTU_47	k: Bacteria, p: Proteobacteria, c: Gammaproteobacteria, o: Enterobacteriales, f: Enterobacteriaceae, g: Serratia	0	0	0	0	0	0	0	0	0	0	0	0	0	0	0	0	0	0	0	0	0	0	0	0	0	0	0	0	0	0	0	0	0	0	0	0	0	0	0	0	0	0	0	0	0	0	0	0
OTU_837	k: Bacteria, p: Proteobacteria, c: Gammaproteobacteria, o: Enterobacteriales, f: Enterobacteriaceae, g: Serratia	0	0	0	0	0	0	0	0	0	0	0	0	0	0	0	0	0	0	0	0	0	0	0	0	0	0	0	0	0	0	0	0	0	0	0	0	0	0	0	0	0	0	0	0	0	0	0	0
OTU_23	k: Bacteria, p: Proteobacteria, c: Gammaproteobacteria, o: Enterobacteriales, f: Enterobacteriaceae, g: Serratia	0	0	0	0	0	0	0	0	0	0	0	0	0	0	0	0	0	0	0	0	0	0	0	0	0	0	0	0	0	0	0	0	0	0	0	0	0	0	0	0	0	0	0	0	0	0	0	0
OTU_4008	k: Bacteria, p: Proteobacteria, c: Gammaproteobacteria, o: Enterobacteriales, f: Enterobacteriaceae, g: Serratia	0	0	0	0	0	0	0	0	0	0	0	0	0	0	0	0	0	0	0	0	0	0	0	0	0	0	0	0	0	0	0	0	0	0	0	0	0	0	0	0	0	0	0	0	0	0	0	0
OTU_14	k: Bacteria, p: Proteobacteria, c: Gammaproteobacteria, o: Enterobacteriales, f: Enterobacteriaceae, g: Serratia	0	0	0	0	0	0	0	0	0	0	0	0	0	0	0	0	0	0	0	0	0	0	0	0	0	0	0	0	0	0	0	0	0	0	0	0	0	0	0	0	0	0	0	0	0	0	0	0
OTU_4173	k: Bacteria, p: Proteobacteria, c: Gammaproteobacteria, o: Enterobacteriales, f: Enterobacteriaceae, g: Serratia	0	0	0	0	0	0	0	0	0	0	0	0	0	0	0	0	0	0	0	0	0	0	0	0	0	0	0	0	0	0	0	0	0	0	0	0	0	0	0	0	0	0	0	0	0	0	0	0
OTU_9	k: Bacteria, p: Proteobacteria, c: Gammaproteobacteria, o: Enterobacteriales, f: Enterobacteriaceae, g: Serratia	0	0	0	0	0	0	0	0	0	0	0	0	0	0	0	0	0	0	0	0	0	0	0	0	0	0	0	0	0	0	0	0	0	0	0	0	0	0	0	0	0	0	0	0	0	0	0	0
OTU_5	k: Bacteria, p: Proteobacteria, c: Gammaproteobacteria, o: Enterobacteriales, f: Enterobacteriaceae, g: Serratia	0	0	0	0	0	0	0	0	0	0	0	0	0	0	0	0	0	0	0	0	0	0	0	0	0	0	0	0	0	0	0	0	0	0	0	0	0	0	0	0	0	0	0	0	0	0	0	0
OTU_43	k: Bacteria, p: Proteobacteria, c: Gammaproteobacteria, o: Enterobacteriales, f: Enterobacteriaceae, g: Serratia	0	0	0	0	0	0	0	0	0	0	0	0	0	0	2	0	6	0	0	0	0	0	0	0	2	3	0	0	0	0	0	0	0	0	0	0	0	0	0	0	0	0	0	0	0	0	0	0
OTU_74	k: Bacteria, p: Proteobacteria, c: Gammaproteobacteria, o: Enterobacteriales, f: Enterobacteriaceae, g: Serratia	1	0	0	1	3	5	0	0	0	0	0	0	3	0	9	0	38	0	0	0	0	0	2	0	25	49	0	0	0	0	0	6	0	0	7	4	4	0	2	3	0	0	0	1	0	2	5	0
OTU_635	k: Bacteria, p: Proteobacteria, c: Gammaproteobacteria, o: Enterobacteriales, f: Enterobacteriaceae, g: Serratia	1	148	126	1	1	61	78	59	1	85	21	11	19	684	14	877	7	13	4	182	0	138	0	1	0	8	0	90	247	1	4	22	0	0	34	15	15	0	1	8	15	0	0	10	0	1	47	5
OTU_3779	k: Bacteria, p: Proteobacteria, c: Gammaproteobacteria, o: Enterobacteriales, f: Enterobacteriaceae, g: Serratia	0	0	0	0	0	0	0	0	0	0	0	0	0	0	1	0	8	0	0	0	0	0	0	0	2	4	0	0	0	0	0	1	0	0	0	0	0	0	0	0	0	0	0	0	0	0	0	0
OTU_1407	k: Bacteria, p: Proteobacteria, c: Gammaproteobacteria, o: Enterobacteriales, f: Enterobacteriaceae, g: Serratia	3	0	0	1	3	34	0	0	0	0	1	0	28	0	8	0	32	0	0	0	0	0	2	0	33	113	0	0	0	0	0	27	0	0	27	26	6	0	7	17	0	0	0	23	1	6	26	0
OTU_378	k: Bacteria, p: Proteobacteria, c: Gammaproteobacteria, o: Enterobacteriales, f: Enterobacteriaceae, g: Serratia	1	155	132	6	3	70	137	108	7	176	784	2	1	33277	849	41122	675	1069	504	230	1	123	0	1	1	3	0	89	248	0	6	17	0	3	14	4	4	1	3	2	2	0	11	8	1	3	56	431
OTU_1569	k: Bacteria, p: Proteobacteria, c: Gammaproteobacteria, o: Enterobacteriales, f: Enterobacteriaceae, g: Serratia	0	0	0	0	0	0	0	0	0	0	0	0	0	0	0	0	3	0	0	0	0	0	0	0	0	13	0	0	0	0	0	2	0	0	0	1	0	0	0	0	0	0	0	0	0	0	0	0
OTU_8	k: Bacteria, p: Proteobacteria, c: Gammaproteobacteria, o: Enterobacteriales, f: Enterobacteriaceae, g: Serratia	0	7	5	32	11	10421	66	1120	10	9666	52	35	184	137	1	1127	25	2	9	33	9	13	2	1	25	114	0	20	147	18	199	3021	0	10	799	158	62	5	59	78	29	5	131	326	0	0	13866	1
OTU_3	k: Bacteria, p: Proteobacteria, c: Gammaproteobacteria, o: Enterobacteriales, f: Enterobacteriaceae, g: Serratia	231	12	14	262	261	913	1	0	58	0	74	55	755	65	4678	283	27375	88	103	13	56	9	190	1	6060	18710	1	11	11	5	5	2097	1	3	1475	1066	537	1	493	641	0	3	2	578	237	297	1102	60
OTU_96	k: Bacteria, p: Proteobacteria, c: Gammaproteobacteria, o: Enterobacteriales, f: Yersiniaceae, g: Fukatsuia	0	0	0	0	0	0	0	0	0	0	0	0	0	0	0	0	1	0	0	0	0	0	3	0	1	0	0	0	0	0	0	0	0	0	0	0	65	0	0	0	0	0	0	0	0	0	0	0
OTU_382	k: Bacteria, p: Proteobacteria, c: Gammaproteobacteria, o: Enterobacteriales, f: Yersiniaceae, g: Fukatsuia	0	0	0	0	0	0	9	10	0	11	18	12	0	0	0	0	18	0	0	0	0	0	152	0	23	0	0	0	0	1	0	0	0	0	0	0	3675	0	0	0	16	0	0	0	0	0	0	0
OTU_28	k: Bacteria, p: Proteobacteria, c: Gammaproteobacteria, o: Enterobacteriales, f: Yersiniaceae, g: Fukatsuia	0	0	0	0	0	180	8	8	0	14	41	2806	143	0	0	0	1	0	0	0	71	0	5	7	17	0	0	0	0	454	409	0	0	0	1	1	112	0	361	1	357	0	0	149	9	0	1	0
[truncated: 167 more columns]
